# Supplementary material for: Single and multi-trait genomic prediction for agronomic traits in Euterpe edulis
Source: PLoS One. 2023 Apr 7;18(4):e0275407. doi: 10.1371/journal.pone.0275407 (PMC10081805; doi:10.1371/journal.pone.0275407)
Supplement: S1 Data — (XLSX) [file pone.0275407.s002.xlsx]

## Sheet: Planilha1
	UFES.A.RN.415	UFES.S.RN.345	UFES.S.RN.85	UFES.S.RN.46	UFES.A.RN.60	UFES.S.RN.298	UFES.S.RN.43	UFES.A.RN.378	UFES.S.RN.461	UFES.S.RN.304	UFES.S.RN.62	UFES.A.RN.89	UFES.A.RN.367	UFES.S.RN.329	UFES.S.RN.82	UFES.S.RN.40	UFES.S.RN.440	UFES.S.RN.286	UFES.S.RN.41	UFES.A.RN.369	UFES.S.RN.364	UFES.S.RN.302	UFES.S.RN.56	UFES.A.RN.86	UFES.A.RN.365	UFES.S.RN.309	UFES.S.RN.81	UFES.S.RN.20	UFES.S.RN.438	UFES.S.RN.97	UFES.S.RN.30	UFES.A.RN.366	UFES.S.RN.355	UFES.S.RN.300	UFES.S.RN.51	UFES.A.RN.80	UFES.A.RN.255	UFES.S.RN.98	UFES.S.RN.68	UFES.A.RN.386	UFES.S.RN.366	UFES.S.RN.88	UFES.S.RN.26	UFES.S.RN.354	UFES.S.RN.295	UFES.S.RN.39	UFES.A.RN.74	UFES.A.RN.81	UFES.S.RN.95
UFES.A.RN.415	1.20776	-0.0546638	0.0264769	-0.0299597	-0.0832764	-0.0179687	-0.014079	-0.0644375	0.201158	0.0243107	-0.0481106	-0.0875561	0.331963	-0.0526781	-0.022388	-0.0713552	0.0027197	0.107902	-0.0276896	-0.044071	-0.0716924	0.0690475	0.0875867	-0.0571349	-0.0196002	-0.0555085	0.00016346	-0.022824	-0.0182582	-0.042603	-0.035532	0.00136069	-0.0722067	0.0217085	-0.0386383	-0.0378209	-0.0506259	-0.0636779	-0.0385191	0.0572609	-0.00385398	-0.0382773	-0.100327	0.00948754	-0.103066	-0.0231016	-0.00539863	-0.064056	-0.00703524
UFES.S.RN.345	-0.0546638	1.22081	-0.010787	0.00255792	0.0091878	0.0243839	-0.00731964	-0.00147826	-0.000958836	-0.0288766	-0.0357313	-0.0747085	-0.0415641	-0.0491971	-0.0170337	-0.0322809	0.012289	-0.0342684	-0.0546502	-0.03778	0.0231135	0.00227862	0.00770447	-0.0737922	-0.0465608	0.256135	-0.0211772	0.0223386	-0.00868888	-0.00306037	-0.0592143	-0.00311998	-0.0345374	-0.0516171	-0.0112724	-0.0366815	0.251651	-0.104689	-0.0504931	-0.015128	0.0815852	0.0518452	-0.0696828	-0.0221564	-0.0349547	0.0595276	-0.0304859	-0.0755617	-0.0377425
UFES.S.RN.85	0.0264769	-0.010787	1.26413	0.0485737	0.0406853	0.0633747	0.0213679	-0.015409	0.0202353	-0.0554523	-0.0267137	0.188614	0.00866668	0.0272603	0.00135047	0.0184182	-0.00913507	0.0108108	0.0302372	0.00542582	0.0382193	-0.0177405	-0.0123146	-0.0413581	-0.0787565	0.00382327	-0.015438	-0.0374888	0.00548031	-0.00902948	0.00366148	-0.0718457	0.0170984	0.125532	-0.0111532	0.0210426	-0.00112914	-0.078811	-0.00213563	-0.0440454	-0.00634211	-0.0285888	0.0264446	-0.0318722	-0.00579884	0.159402	0.0141249	-0.0262675	0.0480816
UFES.S.RN.46	-0.0299597	0.00255792	0.0485737	1.21402	-0.0499396	0.0949846	0.0342445	0.0574141	0.0392003	-0.0397657	0.0348695	-0.00457607	-0.0416816	-0.0212146	-0.00872124	0.150251	0.0388665	-0.0423475	-0.00325111	-0.0341508	0.0262743	0.0199578	-0.026133	-0.0088115	-0.0949166	-0.0334117	0.00821027	0.057346	-0.00599639	-0.0111395	-0.00687856	-0.0168191	-0.0463633	0.0719052	0.251813	-0.0110408	-0.0393008	-0.0340878	0.0252593	0.281209	0.0411911	-0.0100922	-0.0276504	-0.0438172	0.0169127	-0.000536485	0.0565064	0.00393737	-0.0139751
UFES.A.RN.60	-0.0832764	0.0091878	0.0406853	-0.0499396	1.08912	-0.0482519	-0.0481089	-0.0492925	-0.0525197	-0.0115925	-0.0807355	0.10134	-0.123098	-0.00662311	0.109372	-0.0505902	-0.0308419	-0.0713109	-0.0738961	0.016034	0.0699024	-0.0755089	-0.0682097	0.100383	0.0231765	0.0411264	-0.0703964	-0.0563856	0.2067	0.149572	0.162731	0.035239	0.0647048	-0.058218	-0.0736049	0.0541307	0.051629	0.0165653	-0.072549	-0.0793339	-0.0552122	0.108469	-0.0163372	-0.056389	-0.0354673	-0.0388665	-0.0637818	0.201647	-0.11272
UFES.S.RN.298	-0.0179687	0.0243839	0.0633747	0.0949846	-0.0482519	1.29139	0.0527921	0.0277236	-0.0228053	-0.0455713	0.0651255	-0.00242003	-0.0226656	-0.0626135	0.0365214	0.0259575	0.0499208	-0.0565831	0.00358825	-0.0643098	0.00220369	0.0347588	-0.00477532	-0.0230471	-0.0454589	-0.0368757	0.0749962	0.156915	-0.00243536	0.0237998	0.0219724	0.0326385	-0.0348406	0.00146968	0.0338528	-0.038858	-0.0282464	-0.0384885	0.0597303	0.00939046	0.0147788	0.0604404	0.0157189	-0.0421295	0.0153221	-0.000722115	0.0179175	-0.00374158	-0.0197807
UFES.S.RN.43	-0.014079	-0.00731964	0.0213679	0.0342445	-0.0481089	0.0527921	1.25889	0.0222466	-0.0577872	0.00608829	0.00672693	-0.0130486	-0.0393825	-0.00346058	-0.0326488	0.280405	0.0758222	-0.0119485	-0.00516702	-0.0402817	-0.0435499	0.0044602	0.182232	-0.0303974	-0.0336076	-0.014721	0.180046	-0.00873145	0.173332	-0.054737	-0.0195661	-0.0107734	-0.0234575	-0.0246139	0.0663108	0.0216999	-0.0196734	-0.0345987	0.0153817	-0.0148198	0.0158586	0.0381035	-0.012238	-0.0162282	-0.00139481	0.0448492	0.0133773	-0.0232685	-0.00699266
UFES.A.RN.378	-0.0644375	-0.00147826	-0.015409	0.0574141	-0.0492925	0.0277236	0.0222466	1.20032	-0.0777041	-0.0334986	0.23128	-0.0132956	-0.101918	0.0168991	0.0101909	0.12795	0.0338936	-0.0712053	0.00769936	-0.0658186	-0.0526951	-0.00515339	-0.0592058	0.0602122	-0.0689795	-0.0458779	0.0542857	0.0481582	0.0152574	0.00449426	0.0110969	0.00256132	-0.0686644	-0.0464041	0.127415	0.042528	-0.041932	0.0190126	0.309716	0.0327032	0.0193583	-0.0117867	0.0610433	-0.0506634	0.0461282	-0.00925599	0.0702669	0.206904	0.0367837
UFES.S.RN.461	0.201158	-0.000958836	0.0202353	0.0392003	-0.0525197	-0.0228053	-0.0577872	-0.0777041	1.23602	-0.00441087	-0.0632505	-0.0535211	0.206765	0.00243189	-0.0590712	-0.0893051	-0.00633189	0.1972	-0.0259695	0.00260901	-0.0390624	0.020656	0.0363852	-0.0825781	-0.0530051	-0.0926601	-0.073518	0.0261976	-0.0652447	-0.0521229	-0.0811135	-0.0142476	-0.0943716	0.139575	-0.0373866	-0.0478091	-0.0910558	-0.120031	-0.0630257	-0.00564897	0.0170677	-0.0815172	-0.126239	-0.017829	-0.122889	-0.0494815	-0.0041469	-0.048286	-0.0123402
UFES.S.RN.304	0.0243107	-0.0288766	-0.0554523	-0.0397657	-0.0115925	-0.0455713	0.00608829	-0.0334986	-0.00441087	1.16145	-0.0265383	-0.0486555	0.041157	-0.00347421	-0.0612307	-0.0418213	0.0177353	0.0353395	-0.0707472	-0.0337387	0.0243448	0.0381665	0.045934	-0.0397776	0.0122754	0.0166437	-0.0344642	-0.04387	-0.0566325	-0.0940906	-0.053768	-0.044507	0.0233621	-0.0297792	-0.039546	-0.0359186	0.00700793	-0.0111957	-0.0576918	-0.0307567	-0.0337983	0.0053066	-0.0600215	-0.0373168	-0.00187677	-0.0441476	-0.036748	-0.0771404	-0.0594595
UFES.S.RN.62	-0.0481106	-0.0357313	-0.0267137	0.0348695	-0.0807355	0.0651255	0.00672693	0.23128	-0.0632505	-0.0265383	1.23298	-0.0475486	-0.0715408	-0.0323405	0.240077	0.0332822	0.0221206	-0.0633084	0.238991	-0.0508967	-0.0171666	0.0163252	-0.00260226	0.0404775	-0.0798158	-0.016906	0.270591	0.0560551	-0.00447729	0.269506	0.0246138	0.0240399	-0.0434392	-0.0197739	0.0603791	0.027945	-0.0321617	0.0278462	0.0778266	-0.0193464	0.0192936	-0.00201642	0.0356886	-0.0493231	0.000635198	-0.0214973	0.0271156	0.0176331	0.212812
UFES.A.RN.89	-0.0875561	-0.0747085	0.188614	-0.00457607	0.10134	-0.00242003	-0.0130486	-0.0132956	-0.0535211	-0.0486555	-0.0475486	1.11756	-0.0983414	-0.0366611	0.0315639	-0.0469082	-0.0243499	-0.0844889	-0.0453925	0.0510942	0.0881027	-0.0652703	-0.0589078	0.175252	0.07416	0.000316732	-0.0657778	-0.0494253	0.048807	0.0769155	0.0657215	0.00754268	0.0847784	-0.0264361	-0.031988	-0.0218039	0.010351	0.230529	-0.0271855	-0.0705003	-0.0524669	0.114024	0.0163814	-0.0517704	0.0201996	-0.0674995	-0.0305949	0.0549941	-0.0341049
UFES.A.RN.367	0.331963	-0.0415641	0.00866668	-0.0416816	-0.123098	-0.0226656	-0.0393825	-0.101918	0.206765	0.041157	-0.0715408	-0.0983414	1.16839	-0.0306801	-0.0476916	-0.0751155	-0.0277355	0.231528	-0.0347282	-0.029098	-0.0389227	0.0488956	0.22058	-0.102108	-0.0505238	-0.0808121	-0.0649484	-0.0631142	-0.0618267	-0.0674382	-0.0772272	-0.00146293	-0.0356904	0.0432381	-0.0882952	-0.0401762	-0.0735879	-0.110993	-0.0605444	0.0797272	-0.0722442	-0.0495309	-0.127972	-0.00691773	-0.0946492	-0.0582402	-0.0466255	-0.0813979	-0.0388955
UFES.S.RN.329	-0.0526781	-0.0491971	0.0272603	-0.0212146	-0.00662311	-0.0626135	-0.00346058	0.0168991	0.00243189	-0.00347421	-0.0323405	-0.0366611	-0.0306801	1.25194	-0.0464263	-0.00594189	0.0114648	-0.0383709	0.0213321	-0.106044	0.00402422	0.0328326	-0.0230931	0.000316732	-0.0473851	0.00803145	-0.0468231	-0.0552922	-0.0357398	-0.0633629	-0.0427103	-0.0863708	-0.0274	-0.0234047	0.0272433	0.0215041	0.00916737	-0.0188713	-0.0377357	-0.0412423	-0.0344489	-0.0351522	0.0353361	-0.016424	0.0265093	0.156117	-0.0210069	-0.0318943	0.0129498
UFES.S.RN.82	-0.022388	-0.0170337	0.00135047	-0.00872124	0.109372	0.0365214	-0.0326488	0.0101909	-0.0590712	-0.0612307	0.240077	0.0315639	-0.0476916	-0.0464263	1.25398	-0.0037518	0.00288319	-0.0581925	0.200552	-0.0415658	0.0343143	-0.0193038	-0.0546229	0.146285	-0.0194367	-0.00804343	0.175015	-0.0189139	0.132708	0.457271	0.206291	0.00339751	-0.0224	-0.0694529	0.0214717	0.0302509	-0.00128752	0.0301521	0.0618676	-0.0474821	-0.0144621	0.0321361	-0.0439637	-0.0858888	-0.0710555	-0.0786697	-0.0150701	0.231157	0.166411
UFES.S.RN.40	-0.0713552	-0.0322809	0.0184182	0.150251	-0.0505902	0.0259575	0.280405	0.12795	-0.0893051	-0.0418213	0.0332822	-0.0469082	-0.0751155	-0.00594189	-0.0037518	1.23566	0.0569492	-0.0621997	0.0204516	-0.0315231	-0.0450945	0.0310155	0.197079	0.0167646	-0.0679355	-0.036404	0.215499	0.0112672	0.195204	-0.0169418	0.0219758	-0.0226213	-0.0268755	-0.0477018	0.271301	0.0107886	-0.0390147	0.000854889	0.0878336	0.174247	-0.00769772	0.0108006	0.006824	-0.0603911	0.0242238	-0.00446537	0.0563242	0.0613601	0.0125377
UFES.S.RN.440	0.0027197	0.012289	-0.00913507	0.0388665	-0.0308419	0.0499208	0.0758222	0.0338936	-0.00633189	0.0177353	0.0221206	-0.0243499	-0.0277355	0.0114648	0.00288319	0.0569492	1.137	-0.0522864	0.00507499	-0.0164581	-0.00661289	0.0221955	0.00420474	-0.00704205	-0.0608322	0.022216	0.048383	0.0207122	0.00279804	0.00327489	-0.00510911	-0.0347197	-0.0202405	0.00998141	0.0517311	0.0230436	0.0270985	-0.0149901	0.0232821	0.00385222	0.0214172	-0.015816	0.0139273	-0.0284661	0.0191505	0.0241813	0.0765408	-0.00412817	-0.0122056
UFES.S.RN.286	0.107902	-0.0342684	0.0108108	-0.0423475	-0.0713109	-0.0565831	-0.0119485	-0.0712053	0.1972	0.0353395	-0.0633084	-0.0844889	0.231528	-0.0383709	-0.0581925	-0.0621997	-0.0522864	1.18486	-0.0250907	-0.0733188	-0.0761186	0.0383947	0.0869072	-0.098091	-0.0465063	-0.0903763	-0.053906	-0.0530085	-0.0760743	-0.0943307	-0.0497932	0.0676527	-0.0902145	0.0477239	-0.0496211	-0.043652	-0.110784	-0.0821541	-0.0747919	0.1835	0.0348064	-0.0539434	-0.0972599	0.0907662	-0.10234	0.00572385	0.00375685	-0.0844055	0.00118357
UFES.S.RN.41	-0.0276896	-0.0546502	0.0302372	-0.00325111	-0.0738961	0.00358825	-0.00516702	0.00769936	-0.0259695	-0.0707472	0.238991	-0.0453925	-0.0347282	0.0213321	0.200552	0.0204516	0.00507499	-0.0250907	1.19514	0.0407108	-0.0707421	-0.0335037	-0.0425962	-0.00607303	-0.0860898	-0.0648615	0.234812	-0.0125071	-0.0304212	0.22717	-0.0163167	-0.032814	-0.0895214	0.0217221	0.0550418	0.167322	-0.0716873	-0.047741	0.0626544	-0.0410754	-0.011802	-0.0392003	0.0809313	-0.0120421	0.0130945	0.245267	0.149165	-0.0331324	0.462248
UFES.A.RN.369	-0.044071	-0.03778	0.00542582	-0.0341508	0.016034	-0.0643098	-0.0402817	-0.0658186	0.00260901	-0.0337387	-0.0508967	0.0510942	-0.029098	-0.106044	-0.0415658	-0.0315231	-0.0164581	-0.0733188	0.0407108	1.21905	-0.0693269	-0.0798584	-0.0692809	-0.0121511	0.0408386	-0.0142714	-0.0738093	-0.00453519	-0.017766	-0.00839085	-0.00693987	-0.0370187	0.130137	0.0348456	-0.0283112	0.0329212	-0.00938882	0.0262658	-0.0338119	-0.0888351	-0.0614351	-0.0438734	-0.0103834	-0.0663585	0.00233312	0.0663738	0.0447368	-0.0279706	-0.0341747
UFES.S.RN.364	-0.0716924	0.0231135	0.0382193	0.0262743	0.0699024	0.00220369	-0.0435499	-0.0526951	-0.0390624	0.0243448	-0.0171666	0.0881027	-0.0389227	0.00402422	0.0343143	-0.0450945	-0.00661289	-0.0761186	-0.0707421	-0.0693269	1.18722	-0.0536216	-0.0378924	-0.00558426	0.0197738	0.23817	-0.0377374	-0.0705599	0.0206475	-0.0205573	-0.0247263	-0.0093769	0.200865	-0.0344574	-0.0254909	-0.0326352	0.231813	0.00379602	-0.07361	-0.0223216	-0.0333249	0.0301333	-0.0539281	-0.011085	-0.0140483	-0.109241	-0.0390845	0.00903794	-0.0795927
UFES.S.RN.302	0.0690475	0.00227862	-0.0177405	0.0199578	-0.0755089	0.0347588	0.0044602	-0.00515339	0.020656	0.0381665	0.0163252	-0.0652703	0.0488956	0.0328326	-0.0193038	0.0310155	0.0221955	0.0383947	-0.0335037	-0.0798584	-0.0536216	1.15445	0.0817725	-0.0207991	-0.0141743	-0.030881	0.0126143	-0.00100652	-0.0451473	-0.0282788	-0.0301062	0.0283298	-0.0447692	0.0795876	0.00800079	-0.05066	-0.0334918	-0.0774537	-0.00499331	0.0434851	0.0460635	-0.0342564	-0.0738263	-0.0445649	-0.0625148	-0.0275107	0.00236888	-0.0497318	-0.0676443
UFES.S.RN.56	0.0875867	0.00770447	-0.0123146	-0.026133	-0.0682097	-0.00477532	0.182232	-0.0592058	0.0363852	0.045934	-0.00260226	-0.0589078	0.22058	-0.0230931	-0.0546229	0.197079	0.00420474	0.0869072	-0.0425962	-0.0692809	-0.0378924	0.0817725	1.16624	-0.0776615	-0.0574551	-0.0465302	0.174932	-0.0686406	0.215051	-0.028473	-0.0869685	-0.00605259	-0.0547984	0.0217885	-0.0160783	-0.0700558	-0.0402426	-0.101065	-0.063729	0.0418859	0.00137772	-0.0499056	-0.0871337	0.0109726	-0.0519373	-0.0651715	-0.0474685	-0.0803676	-0.0697118
UFES.A.RN.86	-0.0571349	-0.0737922	-0.0413581	-0.0088115	0.100383	-0.0230471	-0.0303974	0.0602122	-0.0825781	-0.0397776	0.0404775	0.175252	-0.102108	0.000316732	0.146285	0.0167646	-0.00704205	-0.098091	-0.00607303	-0.0121511	-0.00558426	-0.0207991	-0.0776615	1.23319	-0.0106286	-0.0118804	0.000705023	-0.00401747	0.0703299	0.163537	0.141103	-0.000907745	0.031368	-0.0901498	0.0682147	0.0470206	-0.0116811	0.164942	0.208365	-0.0616224	0.0697475	0.0615508	0.010741	-0.0827008	-0.00698415	-0.057685	-0.017502	0.21608	-0.0242903
UFES.A.RN.365	-0.0196002	-0.0465608	-0.0787565	-0.0949166	0.0231765	-0.0454589	-0.0336076	-0.0689795	-0.0530051	0.0122754	-0.0798158	0.07416	-0.0505238	-0.0473851	-0.0194367	-0.0679355	-0.0608322	-0.0465063	-0.0860898	0.0408386	0.0197738	-0.0141743	-0.0574551	-0.0106286	1.09939	-0.0286722	-0.0825901	-0.0774776	0.00155313	-0.00452668	0.0208093	0.0717519	0.0482961	-0.0395018	-0.0872036	-0.0465778	-0.0167646	0.0643182	-0.072566	0.00588563	-0.0613175	-0.00488431	-0.119856	-0.0114461	-0.0855959	-0.102108	-0.0595839	0.0274102	-0.119294
UFES.S.RN.309	-0.0555085	0.256135	0.00382327	-0.0334117	0.0411264	-0.0368757	-0.014721	-0.0458779	-0.0926601	0.0166437	-0.016906	0.000316732	-0.0808121	0.00803145	-0.00804343	-0.036404	0.022216	-0.0903763	-0.0648615	-0.0142714	0.23817	-0.030881	-0.0465302	-0.0118804	-0.0286722	1.21444	-0.0534002	-0.0244027	0.0115414	-0.05027	-0.0136941	-0.029723	0.207214	-0.0463735	-0.0327237	-0.0393996	1.00061	-0.0493333	-0.0452495	-0.0244027	-0.0546076	0.0121289	-0.0555409	0.00837716	-0.0236227	0.0160646	-0.00697734	0.0116402	-0.0488906
UFES.S.RN.81	0.00016346	-0.0211772	-0.015438	0.00821027	-0.0703964	0.0749962	0.180046	0.0542857	-0.073518	-0.0344642	0.270591	-0.0657778	-0.0649484	-0.0468231	0.175015	0.215499	0.048383	-0.053906	0.234812	-0.0738093	-0.0377374	0.0126143	0.174932	0.000705023	-0.0825901	-0.0534002	1.25834	0.0448509	0.153855	0.24753	0.0260546	0.00534237	-0.0658834	-0.0403448	0.0543266	0.0387524	-0.0433659	0.0311603	0.104557	-0.0272723	0.0361893	-0.0300806	0.067571	-0.051629	0.0142526	8.17144e-05	0.0173164	-0.0254177	0.192241
UFES.S.RN.20	-0.022824	0.0223386	-0.0374888	0.057346	-0.0563856	0.156915	-0.00873145	0.0481582	0.0261976	-0.04387	0.0560551	-0.0494253	-0.0631142	-0.0552922	-0.0189139	0.0112672	0.0207122	-0.0530085	-0.0125071	-0.00453519	-0.0705599	-0.00100652	-0.0686406	-0.00401747	-0.0774776	-0.0244027	0.0448509	1.17209	-0.0503773	0.0133245	0.244727	0.0198215	-0.0148743	-0.0160306	0.0570974	-0.00765173	-0.0279501	-0.00494051	0.273118	0.00219347	0.0188218	-0.0216898	0.238005	-0.0385549	0.0357567	-0.0158808	0.0327322	-0.00063526	-0.00871272
UFES.S.RN.438	-0.0182582	-0.00868888	0.00548031	-0.00599639	0.2067	-0.00243536	0.173332	0.0152574	-0.0652447	-0.0566325	-0.00447729	0.048807	-0.0618267	-0.0357398	0.132708	0.195204	0.00279804	-0.0760743	-0.0304212	-0.017766	0.0206475	-0.0451473	0.215051	0.0703299	0.00155313	0.0115414	0.153855	-0.0503773	1.06461	0.149023	0.205269	0.0412473	-0.00468847	-0.0433114	0.000779956	-0.0119842	0.00986731	9.36356e-05	-0.0375041	-0.0129107	-0.0473306	0.0521893	-0.0407705	-0.0503807	-0.0552173	-0.0600215	-0.0376352	0.24278	-0.0397402
UFES.S.RN.97	-0.042603	-0.00306037	-0.00902948	-0.0111395	0.149572	0.0237998	-0.054737	0.00449426	-0.0521229	-0.0940906	0.269506	0.0769155	-0.0674382	-0.0633629	0.457271	-0.0169418	0.00327489	-0.0943307	0.22717	-0.00839085	-0.0205573	-0.0282788	-0.028473	0.163537	-0.00452668	-0.05027	0.24753	0.0133245	0.149023	1.18733	0.265224	0.0435975	-0.0463616	-0.0648462	-0.00483152	0.0610842	-0.0266541	0.0534921	0.106283	-0.0447488	0.0182445	0.0737411	0.0304246	-0.0794088	-0.0481838	-0.0749997	-0.0212351	0.246535	0.152285
UFES.S.RN.30	-0.035532	-0.0592143	0.00366148	-0.00687856	0.162731	0.0219724	-0.0195661	0.0110969	-0.0811135	-0.053768	0.0246138	0.0657215	-0.0772272	-0.0427103	0.206291	0.0219758	-0.00510911	-0.0497932	-0.0163167	-0.00693987	-0.0247263	-0.0301062	-0.0869685	0.141103	0.0208093	-0.0136941	0.0260546	0.244727	0.205269	0.265224	1.22254	0.102653	-0.0154056	-0.0512186	0.0116061	0.0512952	-0.00787483	0.0521331	0.229032	-0.0245645	-0.0763127	0.0831537	0.229044	-0.0723378	0.0094671	-0.0440437	-0.00198746	0.228316	-0.0298507
UFES.A.RN.366	0.00136069	-0.00311998	-0.0718457	-0.0168191	0.035239	0.0326385	-0.0107734	0.00256132	-0.0142476	-0.044507	0.0240399	0.00754268	-0.00146293	-0.0863708	0.00339751	-0.0226213	-0.0347197	0.0676527	-0.032814	-0.0370187	-0.0093769	0.0283298	-0.00605259	-0.000907745	0.0717519	-0.029723	0.00534237	0.0198215	0.0412473	0.0435975	0.102653	1.15957	-0.0454845	-0.0536658	0.000260532	0.00482465	-0.032802	0.0328258	0.0326947	0.0394915	0.00413492	0.0488598	-0.011785	0.0376147	-0.0440284	-0.0539843	-0.027383	0.0591427	-0.0299563
UFES.S.RN.355	-0.0722067	-0.0345374	0.0170984	-0.0463633	0.0647048	-0.0348406	-0.0234575	-0.0686644	-0.0943716	0.0233621	-0.0434392	0.0847784	-0.0356904	-0.0274	-0.0224	-0.0268755	-0.0202405	-0.0902145	-0.0895214	0.130137	0.200865	-0.0447692	-0.0547984	0.031368	0.0482961	0.207214	-0.0658834	-0.0148743	-0.00468847	-0.0463616	-0.0154056	-0.0454845	1.21335	-0.0883616	-0.0587885	-0.0242511	0.22802	0.0533933	-0.056796	-0.0621759	-0.0638125	-0.00550592	-0.0052675	-0.019561	-0.0117526	-0.00438022	-0.0367888	-0.010678	-0.0782337
UFES.S.RN.300	0.0217085	-0.0516171	0.125532	0.0719052	-0.058218	0.00146968	-0.0246139	-0.0464041	0.139575	-0.0297792	-0.0197739	-0.0264361	0.0432381	-0.0234047	-0.0694529	-0.0477018	0.00998141	0.0477239	0.0217221	0.0348456	-0.0344574	0.0795876	0.0217885	-0.0901498	-0.0395018	-0.0463735	-0.0403448	-0.0160306	-0.0433114	-0.0648462	-0.0512186	-0.0536658	-0.0883616	1.19044	-0.0112383	-0.0174458	-0.0527309	-0.0891995	-0.0195491	-0.00900564	0.051646	-0.0614572	-0.0429538	0.00410427	-0.000732333	0.04879	0.0280897	-0.0404027	-0.00960851
UFES.S.RN.51	-0.0386383	-0.0112724	-0.0111532	0.251813	-0.0736049	0.0338528	0.0663108	0.127415	-0.0373866	-0.039546	0.0603791	-0.031988	-0.0882952	0.0272433	0.0214717	0.271301	0.0517311	-0.0496211	0.0550418	-0.0283112	-0.0254909	0.00800079	-0.0160783	0.0682147	-0.0872036	-0.0327237	0.0543266	0.0570974	0.000779956	-0.00483152	0.0116061	0.000260532	-0.0587885	-0.0112383	1.26691	0.0378855	-0.0390811	-0.00998318	0.102286	0.201812	0.0297025	-0.00987248	0.0470342	-0.0543692	0.0161958	0.00904986	0.0773328	0.056142	0.0391662
UFES.A.RN.80	-0.0378209	-0.0366815	0.0210426	-0.0110408	0.0541307	-0.038858	0.0216999	0.042528	-0.0478091	-0.0359186	0.027945	-0.0218039	-0.0401762	0.0215041	0.0302509	0.0107886	0.0230436	-0.043652	0.167322	0.0329212	-0.0326352	-0.05066	-0.0700558	0.0470206	-0.0465778	-0.0393996	0.0387524	-0.00765173	-0.0119842	0.0610842	0.0512952	0.00482465	-0.0242511	-0.0174458	0.0378855	1.25496	-0.041542	0.0376675	0.0487764	-0.0512067	-0.0233383	-0.031535	0.060965	-0.000161819	0.0680615	0.17472	0.0458353	0.00965784	0.134119
UFES.A.RN.255	-0.0506259	0.251651	-0.00112914	-0.0393008	0.051629	-0.0282464	-0.0196734	-0.041932	-0.0910558	0.00700793	-0.0321617	0.010351	-0.0735879	0.00916737	-0.00128752	-0.0390147	0.0270985	-0.110784	-0.0716873	-0.00938882	0.231813	-0.0334918	-0.0402426	-0.0116811	-0.0167646	1.00061	-0.0433659	-0.0279501	0.00986731	-0.0266541	-0.00787483	-0.032802	0.22802	-0.0527309	-0.0390811	-0.041542	1.13194	-0.0463241	-0.0403669	-0.0307601	-0.0675217	0.0137332	-0.0464433	-0.0017269	-0.0318535	0.0195422	-0.00537308	0.00996609	-0.049628
UFES.S.RN.98	-0.0636779	-0.104689	-0.078811	-0.0340878	0.0165653	-0.0384885	-0.0345987	0.0190126	-0.120031	-0.0111957	0.0278462	0.230529	-0.110993	-0.0188713	0.0301521	0.000854889	-0.0149901	-0.0821541	-0.047741	0.0262658	0.00379602	-0.0774537	-0.101065	0.164942	0.0643182	-0.0493333	0.0311603	-0.00494051	9.36356e-05	0.0534921	0.0521331	0.0328258	0.0533933	-0.0891995	-0.00998318	0.0376675	-0.0463241	1.18217	0.0622593	-0.0339771	0.0285478	0.0676527	0.0838145	-0.0213356	0.0749877	-0.057203	0.0293448	0.022204	0.0305182
UFES.S.RN.68	-0.0385191	-0.0504931	-0.00213563	0.0252593	-0.072549	0.0597303	0.0153817	0.309716	-0.0630257	-0.0576918	0.0778266	-0.0271855	-0.0605444	-0.0377357	0.0618676	0.0878336	0.0232821	-0.0747919	0.0626544	-0.0338119	-0.07361	-0.00499331	-0.063729	0.208365	-0.072566	-0.0452495	0.104557	0.273118	-0.0375041	0.106283	0.229032	0.0326947	-0.056796	-0.0195491	0.102286	0.0487764	-0.0403669	0.0622593	1.31117	0.0567483	0.040125	-0.00413328	0.197957	-0.05987	0.0734516	-0.0189309	0.0793253	0.229544	0.0575504
UFES.A.RN.386	0.0572609	-0.015128	-0.0440454	0.281209	-0.0793339	0.00939046	-0.0148198	0.0327032	-0.00564897	-0.0307567	-0.0193464	-0.0705003	0.0797272	-0.0412423	-0.0474821	0.174247	0.00385222	0.1835	-0.0410754	-0.0888351	-0.0223216	0.0434851	0.0418859	-0.0616224	0.00588563	-0.0244027	-0.0272723	0.00219347	-0.0129107	-0.0447488	-0.0245645	0.0394915	-0.0621759	-0.00900564	0.201812	-0.0512067	-0.0307601	-0.0339771	0.0567483	1.2236	0.0160118	-0.0259048	-0.064538	0.192801	-0.0831997	-0.069739	0.0210238	0.00264307	-0.0522677
UFES.S.RN.366	-0.00385398	0.0815852	-0.00634211	0.0411911	-0.0552122	0.0147788	0.0158586	0.0193583	0.0170677	-0.0337983	0.0192936	-0.0524669	-0.0722442	-0.0344489	-0.0144621	-0.00769772	0.0214172	0.0348064	-0.011802	-0.0614351	-0.0333249	0.0460635	0.00137772	0.0697475	-0.0613175	-0.0546076	0.0361893	0.0188218	-0.0473306	0.0182445	-0.0763127	0.00413492	-0.0638125	0.051646	0.0297025	-0.0233383	-0.0675217	0.0285478	0.040125	0.0160118	1.08405	-0.0518947	-0.0502513	-0.00974986	-0.0422181	-0.040934	0.00955225	-0.0551935	-0.014096
UFES.S.RN.88	-0.0382773	0.0518452	-0.0285888	-0.0100922	0.108469	0.0604404	0.0381035	-0.0117867	-0.0815172	0.0053066	-0.00201642	0.114024	-0.0495309	-0.0351522	0.0321361	0.0108006	-0.015816	-0.0539434	-0.0392003	-0.0438734	0.0301333	-0.0342564	-0.0499056	0.0615508	-0.00488431	0.0121289	-0.0300806	-0.0216898	0.0521893	0.0737411	0.0831537	0.0488598	-0.00550592	-0.0614572	-0.00987248	-0.031535	0.0137332	0.0676527	-0.00413328	-0.0259048	-0.0518947	1.23016	0.011802	-0.0226299	0.0188985	-0.0514723	-0.0145677	0.0541614	-0.00777435
UFES.S.RN.26	-0.100327	-0.0696828	0.0264446	-0.0276504	-0.0163372	0.0157189	-0.012238	0.0610433	-0.126239	-0.0600215	0.0356886	0.0163814	-0.127972	0.0353361	-0.0439637	0.006824	0.0139273	-0.0972599	0.0809313	-0.0103834	-0.0539281	-0.0738263	-0.0871337	0.010741	-0.119856	-0.0555409	0.067571	0.238005	-0.0407705	0.0304246	0.229044	-0.011785	-0.0052675	-0.0429538	0.0470342	0.060965	-0.0464433	0.0838145	0.197957	-0.064538	-0.0502513	0.011802	1.1824	0.0712751	0.100158	0.100506	0.0151756	-0.0584684	0.024779
UFES.S.RN.354	0.00948754	-0.0221564	-0.0318722	-0.0438172	-0.056389	-0.0421295	-0.0162282	-0.0506634	-0.017829	-0.0373168	-0.0493231	-0.0517704	-0.00691773	-0.016424	-0.0858888	-0.0603911	-0.0284661	0.0907662	-0.0120421	-0.0663585	-0.011085	-0.0445649	0.0109726	-0.0827008	-0.0114461	0.00837716	-0.051629	-0.0385549	-0.0503807	-0.0794088	-0.0723378	0.0376147	-0.019561	0.00410427	-0.0543692	-0.000161819	-0.0017269	-0.0213356	-0.05987	0.192801	-0.00974986	-0.0226299	0.0712751	1.20393	0.147216	0.0145574	-0.0187878	-0.0399786	0.000650526
UFES.S.RN.295	-0.103066	-0.0349547	-0.00579884	0.0169127	-0.0354673	0.0153221	-0.00139481	0.0461282	-0.122889	-0.00187677	0.000635198	0.0201996	-0.0946492	0.0265093	-0.0710555	0.0242238	0.0191505	-0.10234	0.0130945	0.00233312	-0.0140483	-0.0625148	-0.0519373	-0.00698415	-0.0855959	-0.0236227	0.0142526	0.0357567	-0.0552173	-0.0481838	0.0094671	-0.0440284	-0.0117526	-0.000732333	0.0161958	0.0680615	-0.0318535	0.0749877	0.0734516	-0.0831997	-0.0422181	0.0188985	0.100158	0.147216	1.18395	0.0621741	0.0330438	-0.0368536	0.0599755
UFES.S.RN.39	-0.0231016	0.0595276	0.159402	-0.000536485	-0.0388665	-0.000722115	0.0448492	-0.00925599	-0.0494815	-0.0441476	-0.0214973	-0.0674995	-0.0582402	0.156117	-0.0786697	-0.00446537	0.0241813	0.00572385	0.245267	0.0663738	-0.109241	-0.0275107	-0.0651715	-0.057685	-0.102108	0.0160646	8.17144e-05	-0.0158808	-0.0600215	-0.0749997	-0.0440437	-0.0539843	-0.00438022	0.04879	0.00904986	0.17472	0.0195422	-0.057203	-0.0189309	-0.069739	-0.040934	-0.0514723	0.100506	0.0145574	0.0621741	1.35512	0.134551	-0.0716311	0.214873
UFES.A.RN.74	-0.00539863	-0.0304859	0.0141249	0.0565064	-0.0637818	0.0179175	0.0133773	0.0702669	-0.0041469	-0.036748	0.0271156	-0.0305949	-0.0466255	-0.0210069	-0.0150701	0.0563242	0.0765408	0.00375685	0.149165	0.0447368	-0.0390845	0.00236888	-0.0474685	-0.017502	-0.0595839	-0.00697734	0.0173164	0.0327322	-0.0376352	-0.0212351	-0.00198746	-0.027383	-0.0367888	0.0280897	0.0773328	0.0458353	-0.00537308	0.0293448	0.0793253	0.0210238	0.00955225	-0.0145677	0.0151756	-0.0187878	0.0330438	0.134551	1.22801	-0.00334818	0.173566
UFES.A.RN.81	-0.064056	-0.0755617	-0.0262675	0.00393737	0.201647	-0.00374158	-0.0232685	0.206904	-0.048286	-0.0771404	0.0176331	0.0549941	-0.0813979	-0.0318943	0.231157	0.0613601	-0.00412817	-0.0844055	-0.0331324	-0.0279706	0.00903794	-0.0497318	-0.0803676	0.21608	0.0274102	0.0116402	-0.0254177	-0.00063526	0.24278	0.246535	0.228316	0.0591427	-0.010678	-0.0404027	0.056142	0.00965784	0.00996609	0.022204	0.229544	0.00264307	-0.0551935	0.0541614	-0.0584684	-0.0399786	-0.0368536	-0.0716311	-0.00334818	1.15472	-0.0344897
UFES.S.RN.95	-0.00703524	-0.0377425	0.0480816	-0.0139751	-0.11272	-0.0197807	-0.00699266	0.0367837	-0.0123402	-0.0594595	0.212812	-0.0341049	-0.0388955	0.0129498	0.166411	0.0125377	-0.0122056	0.00118357	0.462248	-0.0341747	-0.0795927	-0.0676443	-0.0697118	-0.0242903	-0.119294	-0.0488906	0.192241	-0.00871272	-0.0397402	0.152285	-0.0298507	-0.0299563	-0.0782337	-0.00960851	0.0391662	0.134119	-0.049628	0.0305182	0.0575504	-0.0522677	-0.014096	-0.00777435	0.024779	0.000650526	0.0599755	0.214873	0.173566	-0.0344897	1.26033
UFES.S.RN.70	-0.0163082	-0.0535722	-0.042213	0.0221802	-0.0700081	0.0669545	0.240849	0.061699	-0.0956097	-0.0387592	0.258802	-0.0560228	-0.0739268	-0.0562698	0.244248	0.300188	0.0562646	-0.0689727	0.238478	-0.0640543	-0.0631074	-0.00385739	0.17532	0.0198266	-0.0939101	-0.0801752	0.601658	0.0447709	0.137852	0.21092	0.0212912	0.00292066	-0.0743934	-0.0333998	0.0678282	0.056469	-0.0752926	0.0282702	0.103541	-0.0222007	0.0126926	-0.00533902	0.0557826	-0.0648224	0.0385259	-0.01077	0.0598546	-0.00629612	0.256791
UFES.A.RN.381	-0.0234354	-0.0325994	0.0560347	-0.0069586	-0.0780719	-0.00854923	0.0178205	0.0929751	0.0241813	-0.0393298	0.0638737	-0.0308351	-0.022044	0.0279279	-0.0363852	0.0214275	0.0327458	0.02787	0.213555	0.00281507	-0.0711713	-0.0311229	-0.042557	-0.0402221	-0.078089	-0.0306341	-0.0063404	-0.00169625	-0.0509887	-0.0636251	-0.0167459	-0.0220031	-0.0595089	0.0451779	0.0190194	0.0788467	-0.0229415	-0.0294369	0.00368362	-0.0672628	-0.0304961	0.00345712	0.00978386	-0.016218	0.0323354	0.205966	0.144989	-0.0471432	0.241234
UFES.S.RN.328	-0.079792	-0.0374394	0.039018	-0.0722135	-0.0234337	-0.0574125	-0.0390045	-0.0195814	-0.125842	0.00922016	-0.0632011	-0.0661167	-0.0985389	0.185599	-0.0983618	-0.0658391	-0.0226741	-0.00460161	0.126756	-0.0853881	-0.0483796	-0.0734295	-0.060042	-0.0492771	-0.0197041	-0.0214241	-0.0631653	-0.0739761	-0.078777	-0.101248	-0.0796592	0.0153068	-0.034844	0.0244146	-0.0256289	0.0786901	-0.0338698	-0.0403652	-0.054078	-0.0369779	-0.0531328	-0.0505578	0.252223	0.185477	0.0490387	0.247959	0.00199081	-0.0768049	0.0729458
UFES.S.RN.86	-0.0562323	-0.0611813	-0.0442021	-0.0608305	0.0764642	-0.0446245	-0.0346464	-0.0433234	-0.017514	-0.00421843	-0.0724247	0.187863	-0.0740426	0.0546093	-0.00361556	-0.0469627	-0.0206578	-0.100467	-0.0487254	-0.0117169	-0.0196683	-0.00959319	-0.0336723	0.0553041	0.00619729	-0.0503177	-0.0663006	-0.0241898	0.0361076	0.0234711	0.0277321	0.0168548	-0.015031	-0.0452239	-0.0512441	0.0179499	-0.0566751	0.172401	-0.0736049	-0.10849	-0.075938	0.090085	-0.0080264	0.0273233	0.0384101	0.0392258	-0.0100428	0.0436997	-0.033691
UFES.S.RN.19	0.0465982	0.0430542	0.0595651	-0.00951655	0.0298966	-0.00455052	0.00027586	-0.046336	0.116227	-0.045166	-0.0562357	-0.0881879	0.020358	0.0661149	-0.0417532	-0.0424821	-0.0180504	0.104929	-0.0456497	-0.0343995	-0.0671726	-0.0336808	0.027945	-0.0774367	-0.0876719	0.00380624	-0.0552633	0.00558079	-0.0296617	-0.0722714	-0.0464671	-0.0409527	-0.0236636	0.0182666	-0.0495735	-0.00894774	0.00306882	-0.0816381	-0.0354043	0.0585024	0.0133108	-0.0431241	0.0231492	0.0739539	-0.0142459	0.288644	-0.0425604	-0.0857628	-0.0306154
UFES.A.RN.84	-0.0647696	-0.0608203	0.000650526	0.188684	-0.0899012	0.0896797	0.0228512	0.125169	-0.0817828	-0.0530323	0.271692	-0.0347026	-0.0844532	-0.00122962	0.261822	0.254068	0.0321565	-0.0588924	0.249964	-0.0783274	-0.0511539	0.0113745	-0.0595379	0.0725251	-0.0758682	-0.0640066	0.246438	0.0628127	-0.0356546	0.21257	0.0262198	0.00129257	-0.0596298	-0.0687479	0.309265	0.0712325	-0.0628707	0.0430338	0.174036	0.176618	0.0363545	-0.00977711	0.0312062	-0.0650455	0.0275311	-0.033473	0.0633781	0.0815273	0.24767
UFES.S.RN.352	0.0692962	0.00440059	-0.0816534	-0.0224119	0.00857131	-0.00620586	-0.0524277	-0.0508013	0.0288663	-0.0252781	-0.0602327	0.00382327	0.0341576	-0.0615219	0.031993	-0.0694274	-0.0421857	0.109362	-0.08524	-0.0276248	-0.0318296	0.0274204	-0.009772	-0.0177405	0.232417	-0.0952623	-0.0700319	-0.0471228	0.0511095	0.0169298	0.00433077	0.212633	-0.0641906	-0.000717006	-0.0723038	-0.100055	-0.0730514	0.0131831	-0.0595396	0.114452	0.00790883	0.0226605	-0.100741	0.0793236	-0.0730378	-0.108284	-0.0465574	0.0385633	-0.0842556
UFES.S.RN.113	0.136762	0.0161345	-0.0333896	0.00665029	-0.0569697	0.0575129	-0.0322639	-0.0446875	0.0349802	-0.0205692	-0.0152472	-0.0476678	0.0969397	0.00500687	-0.0602429	-0.0857935	-0.0149969	0.013379	0.0145404	-0.024321	-0.0111974	0.0166743	0.00149352	-0.0706365	-0.00172349	-0.0385685	-0.0320714	0.00910265	-0.0570498	-0.0523579	-0.0696402	-0.0149509	-0.036065	-0.0156781	-0.0713416	-0.0129192	-0.0500776	-0.0233213	-0.052489	-0.0152506	-0.0599739	-0.00822395	-0.0356172	0.0812225	-0.033204	0.0116351	0.00919972	-0.0813043	-0.0135119
UFES.S.RN.21	0.0305046	0.000733974	-0.0347401	0.00483146	-0.0353719	0.0275941	0.150909	-0.043228	0.168978	-0.0130214	-0.0287744	-0.0752449	0.0632743	-0.0708085	-0.0128868	0.137656	0.00285424	0.116467	-0.0509717	-0.0682897	-0.0486096	0.0256271	0.206209	-0.0729237	-0.0639572	-0.0586523	0.136583	-0.0451694	0.238991	-0.0513668	-0.0564724	0.00149523	-0.0374155	0.0017047	-0.0169605	-0.0522046	-0.0636047	-0.08134	-0.0486879	0.0611421	0.0435822	-0.0226878	-0.0800543	0.0536453	-0.0692111	-0.0641803	-0.041794	-0.0845281	-0.0378107
UFES.A.RN.63	-0.0476627	-0.0156134	-0.0183042	0.00206574	-0.0634276	0.084775	0.203406	0.0551661	-0.0923075	-0.0237488	0.264914	-0.034924	-0.0739029	-0.0492209	0.214299	0.257593	0.0132018	-0.0619238	0.237566	-0.0691821	-0.0363886	0.0069381	0.122422	0.0470138	-0.066723	-0.0468997	0.523001	0.0101381	0.137407	0.201577	0.0250617	0.0244878	-0.0439279	-0.0492993	0.0753453	0.0597711	-0.0570038	0.00300411	0.110589	-0.0179619	0.0192731	-0.0174918	0.0567431	-0.0329519	0.0212214	-0.0126195	0.0139818	-0.0273472	0.209982
UFES.A.RN.70	-0.0806725	-0.0509648	-0.0321123	-0.0192357	0.177069	-0.0325347	-0.02443	0.242741	-0.0770791	-0.0745552	-0.0172483	0.0674143	-0.0881794	-0.0176008	0.242172	0.0419336	0.00782368	-0.104769	-0.0272689	0.0144229	-0.0122618	-0.0710316	-0.0904274	0.24536	0.073082	-0.0260512	-0.0490591	-0.0294283	0.205557	0.235539	0.276798	0.0659429	-0.0455594	-0.0701324	0.0498289	0.0576713	-0.0291303	0.0814575	0.186701	-0.00226506	-0.0685316	0.0825048	-0.0198216	-0.0575317	-0.0202184	-0.0826275	0.00298367	0.526464	-0.0347145
UFES.S.RN.94	-0.0681109	-0.035125	0.0235358	0.252314	0.251919	-0.0209098	-0.0282601	0.0342496	-0.0359492	-0.075107	0.0126415	0.0884058	-0.114021	0.0127573	0.169497	0.194527	0.0128919	-0.0786254	-0.0371873	-0.0118872	0.047133	-0.0336485	-0.0872325	0.19095	0.00696365	0.0113319	-0.0449276	-0.0313851	0.227485	0.145067	0.183985	0.0391645	-0.00911293	-0.0364959	0.24223	-0.00282706	0.0218345	0.0406291	0.0217647	0.235564	-0.0325534	0.0487015	-0.00772837	-0.0548052	-0.0652618	-0.067256	0.00477356	0.251937	-0.0436963
UFES.S.RN.69	-0.020593	-0.0157071	0.0565354	0.0052504	0.217947	0.0083431	0.00801782	0.181522	-0.0521246	-0.0350824	0.195976	0.0750405	-0.0538583	-0.0671112	0.221698	0.0181815	0.00420985	-0.0414109	-0.0505527	-0.00464589	0.00613598	-0.0329638	-0.014893	0.0843867	-0.016705	-0.00952677	-0.0503313	-0.0480288	0.21693	0.22771	0.281146	0.0693541	-0.0323133	-0.042368	-0.000149897	-0.0213441	0.00144414	-0.0167595	-0.013144	-0.0297638	-0.0417038	0.0751444	-0.0604337	-0.0564622	-0.0556788	-0.0553314	-0.0352868	0.23904	-0.0528467
UFES.A.RN.379	-0.0520854	-0.0551611	-0.00961362	0.0238696	-0.085647	0.0794156	0.013992	0.245101	-0.082212	-0.0712581	0.355095	-0.0557384	-0.0806673	0.00770787	0.267949	0.100494	0.0659157	-0.0771182	0.269204	-0.0651749	-0.0365964	0.00204701	-0.0487271	0.190584	-0.071614	-0.0447658	0.350447	0.0427136	-0.0145405	0.315174	0.0154873	0.00320507	-0.0619323	-0.050912	0.109326	0.0853217	-0.0506549	0.0557179	0.361408	0.012272	0.028432	0.018362	0.0214104	-0.0710946	-0.012238	-0.0353072	0.0287607	0.23799	0.260354
UFES.S.RN.325	-0.050081	-0.0302083	-0.0169758	-0.0663875	0.0545156	-0.0604848	-0.062215	-0.0516903	-0.0516392	-0.041622	-0.0845383	0.166851	-0.0177796	-0.0834859	-0.0265008	-0.0735947	-0.0613397	-0.0198505	-0.113292	-0.0397538	0.211751	-0.0484018	-0.0851259	0.0483421	0.30131	0.0719801	-0.0784142	-0.0943767	0.0792572	0.0764557	0.113968	0.211276	0.189225	-0.0306426	-0.0937994	-0.040997	0.0735844	0.0956573	-0.0693269	0.000226472	-0.0487117	0.0676681	-0.0402783	-0.00305526	0.00662645	-0.141956	-0.0619647	0.0943426	-0.0963846
UFES.S.RN.84	-0.0139853	-0.0460976	0.195681	-0.0288868	0.0582963	-0.0379707	0.0253972	-0.032923	-0.0267835	-0.0326896	-0.0648343	0.023575	-0.0467822	0.041593	-0.0779834	0.0055876	0.0197159	-0.0437014	-0.013035	0.0586301	-0.0476712	-0.0970743	-0.0607385	-0.0204687	-0.0545889	0.00551097	-0.0568369	-0.0461044	-0.0115653	-0.07525	-0.0377374	-0.0945113	0.0159761	0.0621213	0.00364785	0.0648802	9.02295e-05	0.000151539	-0.0589895	-0.096216	-0.0468043	0.0325772	0.0979138	-0.00208454	0.0445955	0.0927128	0.0350142	-0.0330098	0.0286943
UFES.S.RN.15	0.0648547	0.0430457	0.0544049	-0.0212334	0.0102181	-0.00877403	-0.0151876	-0.0215229	0.0815614	-0.0639078	-0.0468776	-0.0802348	0.0067678	0.0384748	-0.0614316	-0.0335923	-0.0133756	0.0599602	-0.0601765	0.000716944	-0.0802944	-0.0126144	-0.0184285	-0.0708886	-0.0829971	-0.0022906	-0.0351335	0.0472539	-0.0849334	-0.0704066	-0.0520956	-0.0367463	-0.00212882	-0.0430934	-0.0378737	0.016802	-0.00115468	-0.0727483	-0.0443111	0.0252422	-0.00308932	-0.0623343	0.00393907	0.0486555	-0.0367343	0.170148	0.0244027	-0.0918596	-0.00346058
UFES.A.RN.82	-0.0353072	-0.0168396	-0.0157837	0.0556345	-0.0356172	0.0165772	0.0377953	0.379431	-0.0551304	-0.0343416	0.34471	-0.0511368	-0.0774708	0.000601138	0.0313595	0.11774	0.0559989	-0.053315	0.0583729	-0.0128034	-0.0202865	-0.0242614	-0.0338222	0.0645209	-0.0726325	-0.0392276	0.086226	0.0833768	-0.0197739	0.0345612	0.0196206	-0.025445	-0.0474958	-0.0275772	0.123762	0.0327867	-0.0423066	0.0167646	0.205371	0.0295185	0.0424002	-0.0013897	0.054112	-0.0430764	0.0302985	-0.015719	0.0563106	0.0383981	0.0724706
UFES.S.RN.351	-0.0808938	0.0157853	-0.0136004	0.204874	0.0878643	0.0276588	-0.00170306	-0.031455	-0.00705057	-0.0237283	0.00266861	0.0887362	-0.0888691	-0.0107972	-0.0334288	0.00330895	-0.0036377	-0.0731434	-0.0523119	0.0638448	0.04278	-0.0272297	-0.0545872	0.0357942	-0.0278309	0.0580272	-0.0371039	0.0775984	-0.0358556	-0.0185188	-0.0231561	-0.0682216	0.082074	0.0111361	-0.00378246	-0.0104583	0.0572898	0.0259728	-0.0275482	-0.0647747	-0.0214514	-0.0113831	-0.0359663	-0.0746131	0.0835301	-0.014004	-0.00800937	-0.00718851	-0.0536692
UFES.S.RN.72	-0.0673905	-0.0250379	0.0116112	0.0174628	0.211426	0.00369554	-0.0130214	0.253681	-0.0722271	-0.0743866	0.0175769	0.0638363	-0.0753658	-0.0127489	0.285896	0.0510005	-0.021981	-0.102727	-0.032252	-0.0345834	0.04879	-0.0380797	-0.0780821	0.227732	0.00253237	-0.013706	-0.0254739	-0.0114631	0.196827	0.185128	0.210464	0.00475993	-0.00464589	-0.0324972	0.0687308	0.0124116	-0.0116334	0.0535261	0.25431	0.0194468	-0.047288	0.0667501	-0.0276146	-0.0587681	-0.00880979	-0.0997872	-0.0418077	0.411423	-0.0368876
UFES.A.RN.383	-0.0193481	-0.0477138	0.012352	0.0327219	-0.0552514	0.0962295	-0.00666057	0.0258758	-0.0241847	-0.0577225	0.055316	-0.0365828	-0.0179568	-0.0714863	0.0627736	0.0311347	-0.00484855	0.000578998	0.0335871	-0.0389943	-0.0188457	-0.0396806	-0.0342547	0.0294317	-0.0651034	-0.0701018	0.118577	0.37331	-0.0178648	0.0711269	0.244456	-0.00901756	-0.0512067	-0.0340981	0.0460549	0.0211141	-0.0750542	0.0776836	0.383842	-0.0121273	0.042436	-0.00275894	0.282226	-0.0584956	0.0289293	-0.0479982	0.0521314	0.0145489	0.0575197
UFES.A.RN.56	-0.0185715	0.0748293	-0.0056047	0.00633523	-0.0446398	0.0735895	0.0283043	0.253325	-0.0397998	-0.00636595	0.237806	-0.0409578	-0.0527735	-0.0299648	-0.0418247	0.0192663	0.0568113	-0.0314277	-0.0223046	-0.035876	0.0086258	0.0350926	0.000710132	-0.0643949	-0.0676051	-0.0103153	0.0200667	0.0518742	-0.0156832	-0.0222314	-0.0184387	0.0657556	-0.0340384	0.0172585	0.0388699	-0.0277526	-0.012926	-0.0493946	0.0324324	0.0228376	0.0230743	0.224691	-0.0242239	-0.0258724	-0.00916573	-0.0205266	0.00466967	-0.0422794	-0.0278769
UFES.A.RN.69	0.0591853	0.011618	-0.0360327	-0.0180044	-0.0385378	0.0145932	0.227359	0.00137602	-0.0215212	-0.032579	-0.0221053	-0.0456275	-0.0447982	-0.0308878	-0.00293946	0.217853	0.0179533	-0.0201741	-0.0321259	-0.073329	-0.0236755	0.0650795	0.218967	-0.0451797	0.01343	-0.0487049	0.2505	-0.035222	0.196017	-0.0226861	-0.0306017	0.0217459	-0.0607198	-0.00614455	0.00235355	-0.0305489	-0.0428857	-0.0470394	-0.0270322	0.0191045	0.124248	-0.043182	-0.0565252	-0.0225805	-0.0400621	-0.0476763	-0.0206067	-0.0291525	-0.0540899
UFES.S.RN.93	-0.067898	-0.0316338	-0.00528793	0.258615	-0.0621197	0.0148964	0.048291	0.309374	-0.088658	-0.0397691	0.0891926	-0.0621844	-0.115682	0.0476268	0.0278053	0.313228	0.0444831	-0.0962092	0.0356171	-0.0645959	-0.041169	0.020891	-0.0598563	0.20053	-0.093515	-0.0259218	0.0765834	0.0704559	-0.0312898	0.0502086	0.0146613	-0.0346192	-0.063695	-0.0133347	0.351564	0.0465607	-0.0266592	0.022577	0.297357	0.230157	0.0257327	0.0011444	0.0444694	-0.0967422	-0.017279	-0.0248932	0.076173	0.239974	0.0384748
UFES.S.RN.77	-0.0790375	0.00686998	0.0369625	0.294777	0.24427	-0.0229381	-0.0209217	0.0799912	-0.0464075	-0.0607436	0.00780324	0.0713909	-0.104809	-0.0365726	0.151546	0.154095	0.0197619	-0.0918937	-0.042494	-0.00267549	0.028713	-0.0520684	-0.0845775	0.104622	-0.012393	0.00649361	-0.0516392	-0.0142118	0.234355	0.181442	0.233005	0.0301112	-0.0589112	-0.0492959	0.249568	-0.0259303	0.00669287	0.0315758	0.036128	0.196538	-0.0317717	0.0410532	-0.00788335	-0.0741618	-0.0382534	-0.074436	-0.0108364	0.262554	-0.0583696
UFES.S.RN.307	-0.0323984	-0.0120575	-0.0110016	0.0323166	0.0103782	0.144531	-0.0276725	-0.0157428	-0.0100717	0.117497	-0.0214275	0.0351351	0.0387745	0.0545582	-0.012565	-0.0634055	-0.00478554	-0.00825631	-0.0548648	-0.0347163	0.100174	0.00674736	-0.0149901	-0.00609857	0.0553211	-0.0114972	-0.0293534	0.0197823	-0.0543317	-0.0398049	-0.0383539	-0.0525095	-0.0174237	-0.0401234	-0.0311569	-0.0551611	-0.00989292	-0.0327799	-0.0619477	-0.0457842	-0.0343075	-0.0172142	-0.0469491	-0.0673309	0.011664	-0.0460618	-0.0475605	-0.0687513	-0.0726137
UFES.S.RN.78	-0.104259	-0.107803	-0.0655342	-0.00582439	0.0598154	-0.04254	-0.0269419	0.0168344	-0.127361	-0.0672322	0.022858	0.189947	-0.13612	-0.0636677	0.0874521	0.00898003	-0.0148266	-0.109154	-0.00355425	0.0381376	-0.0147738	-0.0894669	-0.085446	0.187585	0.0921133	-0.0711815	0.0350704	0.0148929	0.0527104	0.133272	0.0995981	0.00957269	0.0455951	-0.0787327	0.0281153	0.0584377	-0.0756656	0.34449	0.113471	-0.0211687	-0.0298303	0.0715629	0.0689913	-0.0488037	0.107934	-0.0963795	-0.00842661	0.119312	0.0152267
UFES.S.RN.14	-0.0457059	-0.0281749	-0.0336757	0.0419575	-0.0577242	0.0759601	0.0367632	0.127841	-0.0880091	-0.0536386	0.0608049	-0.0353089	-0.0920844	-0.0313408	0.0556174	0.0778369	0.0779152	-0.0548154	0.0503159	-0.0531754	-0.0517602	-0.0384067	-0.0554608	0.0377305	-0.0778795	-0.0205896	0.0940922	0.301056	-0.0105026	0.0588191	0.213415	0.0208246	-0.0419711	-0.0370392	0.106807	0.0547029	-0.0288204	0.0747424	0.379496	0.0514348	0.0174833	0.0528415	0.243223	-0.0633101	0.0864031	-0.016751	0.194842	0.0584411	0.0587936
UFES.S.RN.326	-0.0531396	-0.0510636	-0.074361	-0.0886477	-0.00708463	-0.0438734	-0.0619953	-0.0734823	-0.0298762	0.00589926	-0.0829136	0.125389	-0.00491497	-0.0425212	-0.0314328	-0.0921083	-0.0592467	-0.00464419	-0.0919976	-0.0175225	0.258336	-0.0397521	0.0171903	-0.0357381	0.1245	0.155563	-0.119876	-0.0876004	0.00173365	0.00455216	-0.0113252	0.0447692	0.161345	-0.0238663	-0.0640747	-0.0665356	0.155294	0.0410821	-0.0967388	0.0463428	-0.094857	-0.0117288	-0.0527036	0.0814643	-0.0371771	-0.138458	-0.111388	0.0191607	-0.102253
UFES.S.RN.67	-0.063276	-0.0785283	-0.0240825	-0.0177626	0.140607	0.00172173	-0.0402852	0.220329	-0.053126	-0.0585637	0.0507281	0.0815324	-0.0970096	-0.0353293	0.256759	0.0452801	-0.0131832	-0.105169	-0.0225175	-0.0192289	0.0477529	-0.0606602	-0.0856759	0.315678	0.0286585	0.0105468	-0.00918276	-0.0073486	0.21546	0.207507	0.226755	0.0196461	-0.0347197	-0.034471	0.0644153	0.0277661	0.00465775	0.0351607	0.263108	0.00154972	-0.0150735	0.053068	-0.0408284	-0.0274903	-0.0356052	-0.0872427	-0.0255165	0.563062	-0.0276214
UFES.A.RN.376	-0.0477819	-0.0550725	-0.0371567	0.224405	-0.0738501	0.0204942	0.0300039	0.110779	-0.107413	-0.0613346	0.25215	-0.0682948	-0.0918188	0.00826476	0.257734	0.253727	0.0144876	-0.0484614	0.16345	-0.060403	-0.0627345	-0.00863608	-0.0500435	0.0562612	-0.0780821	-0.0591956	0.255464	0.0460805	-0.0448935	0.241735	0.0380558	-0.0322997	-0.0669954	-0.0583168	0.311266	0.0676136	-0.0491613	0.10545	0.145127	0.213275	0.0336722	0.0165772	0.0936222	-0.0443111	-0.0191744	-0.0221053	0.0766192	0.0699467	0.237026
UFES.S.RN.497	0.0422095	-0.00629442	-0.0169469	0.0436997	-0.0227303	0.0453874	-0.0111378	0.0204618	0.241098	-0.0481497	0.0316371	-0.042465	0.00145095	-0.0558253	0.0700046	0.00605083	-0.0102625	0.065415	-0.00835679	-0.0800015	-0.0813962	-0.0418162	-0.019062	-0.0125122	-0.101427	-0.107831	0.0508745	0.292963	-0.0242154	0.074143	0.188462	0.0590967	-0.0983022	-0.0118804	0.040641	-0.0283231	-0.107631	-0.0106252	0.193437	0.0222671	0.103525	-0.0447028	0.228574	0.0203903	-0.0106729	-0.0744871	0.00644082	-0.0184966	-0.00362578
UFES.A.RN.68	-0.0402426	-0.0053833	0.0251775	0.201502	0.185652	0.00461688	-0.01772	0.0803829	-0.0450792	-0.0837686	-0.01569	0.0488343	-0.0678878	-0.00761256	0.243262	0.31091	-0.011693	-0.0549721	-0.0505323	-0.0196121	0.0230164	-0.0137418	-0.0537442	0.0872171	-0.0550879	-0.00435467	-0.0334509	-0.0189718	0.176205	0.227262	0.221688	-0.0219504	-0.0219895	-0.0732575	0.25277	-0.0452086	0.00380624	0.0282208	0.0337097	0.171171	-0.0266967	0.0554948	-0.00936498	-0.0695551	-0.0308368	-0.0763859	-0.00950803	0.222201	-0.0575096
UFES.S.RN.92	-0.0503671	0.0032255	-0.0167936	0.174049	-0.060512	0.010884	0.241915	0.107257	-0.0762786	-0.0414398	0.0500554	-0.0596401	-0.080354	0.0187929	-0.028192	0.461892	0.0685707	-0.0515149	0.0128715	-0.0428499	-0.0409664	0.00236037	0.176386	0.0232344	-0.0862873	0.00612746	0.268334	0.0168003	0.244761	-0.0296736	-0.0108943	-0.00491156	-0.0382023	-0.039827	0.295567	0.00461347	0.00304839	0.000299702	0.0619885	0.194298	0.0170371	0.00275206	0.00486382	-0.0656296	-0.012393	-0.0101722	0.0243907	0.0355149	0.0124508
UFES.S.RN.52	-0.0178529	0.00108309	-0.040011	0.26089	-0.0678061	0.0415249	-0.0140636	0.0222194	0.0555221	-0.00236894	-0.0307669	-0.0955024	0.0612817	0.0428771	-0.025651	0.141283	0.000393368	0.0245542	-0.0571792	-0.0604473	-0.0426404	0.0447096	0.079172	-0.0388546	-0.0298882	-0.0297349	-0.0433761	0.0282396	-0.0547728	-0.0439926	-0.047225	-0.0501406	-0.0684447	0.00018049	0.22739	-0.0471722	-0.0309406	-0.0561693	-0.00150551	0.147196	0.0298813	-0.012972	-0.0633135	-0.083227	-0.0782286	-0.0788179	-0.0110033	-0.0373457	-0.0594732
UFES.S.RN.306	0.0328343	-0.00442961	-0.0801803	-0.0532537	-0.0203972	-0.044541	-0.0228547	-0.0483916	0.0247194	0.456704	-0.0803029	-0.0382585	0.0759073	-0.0244555	-0.0250754	-0.0670176	-0.00886599	0.11224	-0.0954752	-0.0219367	-0.0458115	0.0551202	0.067571	-0.0584173	0.0184574	-0.0848909	-0.0685588	-0.0648513	-0.00923725	-0.0106337	-0.0316627	0.0211533	-0.0393008	-0.0264072	-0.0394524	-0.0751649	-0.0875016	0.00950457	-0.0683698	0.0728385	-0.0393246	0.0203869	-0.110039	0.0391151	-0.038313	-0.0894822	-0.0731842	-0.0180368	-0.0907442
UFES.A.RN.390	-0.0458898	-0.0386622	0.0555919	0.17759	-0.0963114	-0.00805535	0.0370476	0.0803556	-0.0437014	-0.0800491	0.0025477	-0.0542261	-0.0346635	0.0499651	-0.0321447	0.242974	0.00888637	0.0358572	0.316145	0.00705561	-0.0617791	-0.041869	-0.0725047	-0.0144383	-0.106632	-0.0357602	-0.0147448	-0.000265703	-0.0350398	-0.030348	-0.00454371	-0.0725575	-0.0810267	0.0250651	0.227453	0.139756	-0.0374343	-0.0144247	0.0748957	0.203459	-0.0285973	-0.0405406	0.054301	-0.0227491	0.0693592	0.317923	0.218074	0.0175122	0.283409
UFES.A.RN.3	-0.00220886	-0.0834961	0.026213	0.0137996	-0.0826037	0.00893065	-0.0124696	0.21864	0.0168395	-0.0462032	0.0457603	-0.0217852	-0.0420308	-0.0150071	0.00544795	0.034224	0.00573406	0.0233383	0.252109	-0.00171668	-0.0710197	-0.0431479	-0.0681637	0.153351	-0.0938607	-0.0623291	0.0209745	0.0462252	-0.0630138	0.0344079	0.0283656	-0.0616599	-0.115089	0.0415828	0.0884842	0.157678	-0.0785215	0.010523	0.268911	-0.006228	-0.0354962	-0.00294797	0.0703503	-0.0544697	0.0109436	0.165372	0.184949	0.148303	0.266207
UFES.S.RN.322	0.0955722	-0.022245	0.00972085	-0.0626391	-0.0541359	-0.0117765	-0.0289617	-0.0619919	0.0855839	-0.049582	-0.04988	-0.012519	0.0922802	-0.108306	-0.0152592	-0.077808	-0.0547813	0.152029	-0.0346107	0.084356	-0.0542602	-0.0231101	0.0314907	-0.0593727	0.0629302	-0.039013	-0.0629576	-0.0531617	0.0169706	-0.0284491	-0.000771503	0.0576645	-0.0613312	0.105176	-0.0633561	-0.0583236	-0.0308521	-0.0560807	-0.0576169	0.141665	-0.044495	-0.0105418	-0.0913249	0.151965	-0.0889117	-0.076856	-0.0273064	0.0231577	-0.0378413
UFES.S.RN.66	-0.000613121	-0.0322571	0.0811986	-0.0408046	0.124122	-0.0690902	-0.0085322	-0.00643748	0.0582435	-0.0979974	-0.0411588	0.0533388	-0.0647883	0.00813193	0.185478	-0.0189752	-0.0137452	0.00713736	0.118825	0.0612306	0.0303309	-0.0771455	-0.106376	0.0889116	0.0145149	0.0202881	-0.0795263	-0.0706672	0.16666	0.106254	0.158284	0.0134641	-0.03013	-0.022388	-0.0246616	0.0923024	0.0143991	0.018207	-0.0587306	-0.0687938	-0.0376472	-0.0121239	-0.0324921	-0.009319	-0.0263322	0.166968	0.0699297	0.194859	0.149783
UFES.A.RN.289	-0.0584292	-0.0249749	-0.0417157	-0.0115108	0.0728623	-0.0276197	-0.00546505	0.0261346	-0.0866824	-0.00220034	0.0307532	-0.0213373	-0.115579	0.0121357	-0.0264191	0.00610362	-0.00131136	-0.084867	0.00527765	0.0291728	-0.0373202	-0.0305234	-0.0635008	0.0985354	-0.0493895	0.0369369	0.00830904	0.0522931	-0.0316559	-0.000737442	-0.0147414	-0.0111004	0.047402	-0.0474208	0.0261755	0.017158	0.0329212	0.0119075	0.0764063	-0.0301334	0.1565	-0.0245117	0.0506599	-0.0217068	0.0427698	0.0173589	-0.00755636	0.0091878	-0.0340146
UFES.S.RN.365	0.0553961	0.0378021	0.00466967	-0.020857	-0.0399854	0.00190566	-0.0185579	0.0130418	-0.0262471	-0.00311657	0.00361039	-0.0250635	0.00246084	-0.0168804	-0.0278037	-0.0182292	0.0160374	0.0172499	-0.0162452	0.0601032	-0.0569697	-0.010833	0.0376795	-0.0480322	-0.0517108	0.0135407	0.0153545	-0.0141897	-0.0189905	-0.0386519	-0.0418843	-0.0316866	0.109242	-0.00993379	-0.00892901	0.00640676	0.0198283	-0.034437	-0.0158348	0.0270236	0.00197037	-0.0202763	-0.0326828	-0.028243	-0.00825801	0.043606	0.00791905	-0.0441817	0.0264207
UFES.A.RN.327	0.33458	0.0870349	0.0431308	0.00917418	-0.0291559	0.0497335	0.0128783	-0.0501252	0.164422	-0.000248673	-0.0384816	-0.0610672	0.208117	-0.0533525	0.0261125	-0.0139563	0.0362336	0.0304212	-0.0620839	-0.0770603	0.040033	0.0618165	0.062559	-0.0507843	-0.0338562	-0.0472846	-0.0276742	-0.0244351	0.0208757	-0.0207974	-0.0319914	0.0493929	-0.0424395	-0.0187742	-0.0313511	-0.0436469	-0.0433387	-0.065289	-0.0541802	0.00647488	0.0343432	0.0163116	-0.110368	-0.0408301	-0.0859433	-0.0673309	-0.0416663	-0.0258588	-0.0292529
UFES.S.RN.203	-0.0290128	-0.0171018	-0.0291593	0.00853895	0.0203205	0.0327066	0.0328497	0.047121	-0.0703794	0.00239443	0.0231714	0.0221291	-0.081948	-0.0324444	-0.048051	0.0191284	0.0791533	-0.0657539	-0.00324089	0.0150343	-0.057547	-0.0376369	-0.067336	0.0417786	-0.0335548	0.0171784	0.00541049	0.0475213	-0.0284661	-0.0495326	0.0109283	-0.0191506	0.00656855	-0.0325228	0.0246819	-0.00915721	0.00847934	0.0464756	0.0589894	-0.0339686	0.00232971	0.0470546	0.0594697	-0.0194537	0.130728	-0.0108296	0.0382517	-0.0133807	0.0291217
UFES.A.RN.490	-0.0796098	0.0039561	-0.00575967	-0.0453363	0.0165568	-0.0375603	-0.0280506	-0.0376642	-0.0970913	-0.00979925	-0.0424122	0.0413137	-0.0777501	0.110848	0.000170272	-0.0492652	0.0079497	-0.111668	0.0337404	-0.0987876	0.224372	-0.048894	-0.0767197	0.0483183	0.0221598	0.307528	-0.0508065	-0.0840972	-0.00974986	-0.0158297	-0.00641704	-0.0561659	0.15595	-0.00256649	-0.017485	0.0311024	0.32084	0.0455219	-0.0510858	-0.0489723	-0.0815189	-0.0264906	0.048681	0.0587408	-0.00838404	0.0598716	0.0340197	0.0179805	0.0117764
UFES.A.RN.236	-0.0224442	-0.0985798	-0.0825373	-0.0598257	-0.0279058	-0.0548597	-0.03692	-0.0259269	-0.0399258	0.0740612	-0.0494083	-0.0101739	-0.00606622	0.199392	-0.0878473	-0.019263	-0.0397913	-0.0666787	-0.0214939	-0.0271037	0.0262964	-0.03622	-0.00269422	0.00853895	0.0399854	-0.0385413	-0.0643592	-0.0536267	-0.0373525	-0.0659123	-0.038703	-0.0655036	-0.0201145	-0.0723191	-0.0165194	-0.0171069	-0.038342	0.0207292	-0.0454368	-0.0648667	-0.0468333	-0.0316133	-0.0220083	-0.0826667	0.0014799	-0.0613976	-0.0333913	-0.0513037	-0.00880128
UFES.A.RN.43	-0.0603128	-0.0643251	-0.0356376	0.0362489	-0.0873177	0.0857065	0.00576472	0.101526	-0.0684277	-0.0298422	0.176863	-0.0485108	-0.083743	-0.059061	0.0822238	0.0482433	0.0230317	-0.0534989	0.0994023	-0.0687189	-0.0452921	-0.0150786	-0.0574227	0.0568436	-0.077968	-0.0642331	0.213429	0.201213	-0.0621077	0.15146	0.104205	0.0310394	-0.0486164	-0.0230778	0.116085	0.105194	-0.0673122	0.144435	0.263729	0.015753	0.0942012	0.013413	0.149936	-0.0142237	0.134553	-0.0224596	0.056595	0.0620992	0.11631
UFES.S.RN.360	-0.0866041	0.211926	0.0350159	0.0942574	0.0170558	0.0683135	0.0160033	-0.00485025	-0.0399241	-0.0570702	-0.0067883	-0.00174223	-0.0589861	0.0115925	0.0315792	-0.0038063	0.0491936	-0.0657403	0.0262777	-0.050987	0.217378	-0.037155	-0.0167425	-0.0322043	-0.0592995	0.0958719	-0.0259542	-0.0236517	0.0305574	-0.0148624	-0.024183	0.000533017	-0.0491494	0.0499174	0.0261006	0.0414363	0.0834262	-0.0715306	-0.0271701	-0.0461316	-0.00608665	0.0381699	0.00984006	0.0503415	0.0389482	0.14186	0.0518469	-0.0321004	-0.0158246
UFES.S.RN.296	-0.0468895	0.16781	-0.00441768	-0.0697526	0.0431888	-0.0530783	-0.0646436	-0.0602072	-0.0685861	-0.000495612	-0.0499686	0.0168974	-0.0754714	-0.0353344	-0.024246	-0.0793015	-0.0520599	-0.0789473	-0.0571792	-0.0520173	0.0608611	-0.0217937	-0.0121528	-0.0622712	-0.0158382	-0.0255199	-0.0700711	-0.0701103	-0.0379128	-0.0678776	-0.0912483	-0.0271923	0.0102352	-0.0681961	-0.0671913	-0.0467039	-0.0295356	-0.00277937	-0.100792	-0.0654269	0.0458046	0.0783529	0.0237964	0.123308	0.176544	0.00641868	-0.0400399	-0.0846473	-0.0496382
UFES.S.RN.90	-0.00328687	-0.0166659	-0.00249667	0.000544938	0.117701	0.00785263	0.281502	0.0110271	-0.0357551	-0.0767861	-0.00496095	0.0305267	-0.0454504	-0.0395018	0.177653	0.265907	0.0121494	-0.059698	-0.0271582	-0.0430713	-0.00746781	-0.0376693	0.138698	0.0436196	0.00622113	-0.0310922	0.300896	-0.0428993	0.318536	0.184133	0.166851	0.025777	-0.0243738	-0.0456684	0.0185613	-0.0251129	-0.0243363	-0.00460502	-0.00098949	-0.015736	-0.0201826	0.0334406	-0.0435958	-0.0340044	-0.0308793	-0.0487969	-0.0175123	0.210918	-0.0257055
UFES.S.RN.47	-0.0584292	-0.0132666	0.0135476	0.192214	-0.0648275	0.0618318	0.0615065	0.135256	-0.0496842	-0.0513753	0.100535	-0.0583355	-0.0570378	-0.0389125	0.0152625	0.191563	0.0956335	-0.0633237	0.0493009	-0.0223438	-0.0359152	-0.00663843	-0.0236926	0.0474872	-0.0929445	-0.00802299	0.0720023	0.0728998	-0.0255676	0.00862921	0.0297502	-0.0129737	-0.0425178	-0.0352442	0.215382	0.0120063	-0.0139121	0.00160422	0.13729	0.102873	0.0300499	0.0363715	0.0651782	-0.0526168	0.0109232	-0.0144877	0.0729968	0.070071	0.0488803
UFES.S.RN.22	0.0614009	0.0798686	-0.00993209	0.0366645	0.0465727	0.0767554	-0.0261347	-0.0638482	0.198001	0.0188116	-0.0517363	-0.0963335	0.0126807	-0.0118122	-0.0203938	-0.0478176	-0.016361	0.0368365	-0.0833002	-0.0224068	-0.0130299	0.137545	0.0624176	-0.0776206	-0.0419592	0.0237606	-0.0629405	0.15901	-0.0701222	-0.0499754	-0.076156	-0.0172517	-0.0346192	-0.00673891	-0.0263408	-0.0498766	0.0267699	-0.150667	-0.0763331	-0.0273864	0.0342019	-0.030663	-0.137204	-0.0957664	-0.130576	-0.0229807	-0.0694393	-0.0564418	-0.0996442
UFES.A.RN.235	-0.0796268	-0.0658425	-0.00530837	-0.0266201	-0.0157752	-0.045539	-0.021511	-0.00911293	-0.109753	-0.0430679	-0.0377459	0.06846	-0.107272	0.0265314	-0.00780841	-0.0483456	-0.0253189	-0.00443642	0.0271667	-0.040263	-0.0425945	-0.072796	-0.0659651	-0.016797	0.0160544	-0.0568522	-0.0634685	-0.063976	-0.0327152	-0.0392633	0.0300959	0.0819752	-0.0824487	-0.0274052	-0.0268687	-0.0255829	-0.0650829	0.0721998	-0.0525078	-0.00309273	-0.0609293	0.0428056	0.200872	0.0685588	0.0534188	0.0785879	0.00402933	0.00250853	0.00379772
UFES.S.RN.303	0.0241234	-0.0576322	-0.0369063	-0.0830397	-0.0632965	-0.079947	-0.0451473	-0.0791142	0.05207	-0.00816264	-0.0618506	-0.0272996	0.116371	-0.0312932	-0.11715	-0.0771336	-0.0700302	0.3391	-0.0306579	0.0311722	-0.0442191	-0.0266507	0.0265451	-0.0563566	0.033163	-0.0669069	-0.0435499	-0.0951056	-0.0769581	-0.0891263	-0.0623853	0.0241506	-0.0264685	0.042625	-0.0636183	-0.0473459	-0.0732643	-0.0568113	-0.0695874	0.206032	-0.051314	-0.0894839	-0.0606772	0.147019	-0.0474924	-0.0733716	-0.0275686	-0.0815427	-0.00438362
UFES.A.RN.297	0.0172176	0.357898	-0.0133705	-0.0061139	0.00941431	0.0189904	-0.0220798	-0.0227951	0.0217476	-0.05394	-0.0303531	-0.0679253	0.0120523	-0.0405406	-0.0374138	-0.0451677	-0.00996445	0.0109181	-0.0216404	-0.10593	-0.00475999	0.0301367	0.00231098	-0.081059	-0.0482076	0.0123605	-0.0293807	-0.0233315	-0.0103357	-0.0323388	-0.0603928	0.0734447	-0.0858275	0.0755275	-0.00542588	-0.0205317	0.0149015	-0.106335	-0.0666582	0.0277167	0.0710401	0.0520717	-0.0811646	0.0380167	-0.0651698	-0.0207991	-0.0232344	-0.0575385	-0.0581227
UFES.S.RN.180	-0.00134713	-0.00582779	-0.0562885	-0.0185903	0.0226962	-0.0332942	-0.0298728	-0.0488531	-0.019297	0.0469201	-0.0217545	-0.0574534	0.00191758	-0.0160187	-0.0213219	-0.0632641	-0.0219725	0.045275	-0.0748617	-0.0223983	0.0192936	-0.0258946	0.0249595	-0.0265639	0.0315775	-0.00573583	-0.051692	-0.0578195	-0.0153188	-0.0256136	-0.0260359	0.104523	-0.00744737	0.00497792	-0.0314839	-0.0451848	-0.00553657	-0.0143736	-0.0566547	0.0199237	-0.00934454	-0.0161362	-0.0585161	0.0171103	0.00197037	-0.0772988	-0.0497608	-0.0494083	-0.094484
UFES.A.RN.439	-0.028054	-0.0128647	0.0298728	-0.0265639	0.012381	-0.0810761	-0.061263	-0.0732183	0.0134743	0.0342632	-0.0849913	-0.0223403	-0.0140177	0.198934	-0.0573955	-0.0848193	-0.0491477	0.00639143	-0.0467737	0.213629	-0.0612716	0.06776	-0.0509223	-0.0659157	-0.0372793	-0.032911	-0.106499	-0.0184915	-0.0584173	-0.0776104	-0.0607045	-0.0837583	0.138192	0.0283826	-0.0441408	-0.00211008	-0.0284968	-0.0279672	-0.0814882	-0.0269215	-0.0337098	-0.0311348	0.000481926	-0.0180266	-0.0191165	0.136717	-0.0212044	-0.0784568	-0.0542193
UFES.A.RN.234	-0.0136345	-0.00968515	-0.00675594	-0.0730276	-0.0467277	-0.0441766	-0.0538685	-0.0470904	-0.0386094	0.0683527	-0.0485602	-0.071614	0.0612851	0.0981438	-0.102923	-0.0624381	-0.00475488	-0.0550589	-0.0103425	-0.0248506	-0.0173471	0.0100563	0.00143222	-0.0688245	-0.0472131	0.0325567	-0.0560177	-0.0307669	-0.072566	-0.106277	-0.0509682	-0.0847938	-0.00989973	-0.0325994	-0.0592262	-0.00127219	0.0304143	-0.0763042	-0.0469304	-0.0757269	-0.0473902	-0.0494985	0.0781264	0.0305812	-0.0192153	0.10524	-0.0053799	-0.0954156	0.0365384
UFES.S.RN.488	-0.0192374	0.0259252	-0.0451422	0.0464143	0.0357159	0.0485703	-0.00139822	-0.00445515	0.00168426	-0.0725984	-0.00264654	0.0778011	-0.0421994	-0.0779323	-0.0523256	-0.0174612	-0.0290912	-0.0662819	-0.0346788	0.040733	-0.0266967	-0.0105333	-0.0477257	0.0464024	-0.0106661	-0.00723449	-0.00682577	0.358903	-0.0421074	0.0412643	0.105004	0.0538497	0.0205589	-0.041949	0.00916737	0.0413631	0.00607807	0.0735793	0.150723	0.04512	-0.0319182	0.0109334	0.102965	-0.030285	0.00094004	-0.0230658	-0.00348953	0.00903964	-0.0514911
UFES.S.RN.353	0.0985644	-0.0422011	0.0202064	-0.0797852	-0.0230437	-0.0326692	-0.0418928	-0.065088	0.0244146	-0.0184898	-0.0693678	-0.00624844	0.118221	-0.0392787	-0.0103936	-0.0818407	-0.0438274	0.0744683	-0.0962483	-0.0325449	0.225985	0.016412	-0.00111041	-0.0193822	0.00831756	0.203766	-0.0683953	-0.0857628	0.0194945	-0.0306085	-0.00620927	0.0227218	0.164587	-0.014067	-0.0781605	-0.0543947	0.210053	-0.0596452	-0.0785096	0.0327253	-0.0897411	-0.0178529	-0.0948893	-0.003808	-0.0920078	-0.117887	-0.0238458	0.0242766	-0.0282924
UFES.S.RN.294	-0.105681	-0.0731638	0.0145336	0.0892301	0.00968679	0.0389329	-0.0105673	0.00370405	-0.109581	-0.0124543	0.028461	0.119212	-0.0972651	-0.0168515	-0.0399514	0.032848	0.036673	-0.088096	-0.0166846	0.0100206	0.174416	-0.054359	-0.0784381	0.0208416	-0.0722884	-0.0126569	-0.0131849	-0.00385739	-0.0316065	-0.0241047	0.00966125	-0.0335309	0.0343381	0.00555014	0.0140482	0.0387507	-0.0180777	0.102813	0.0488241	-0.052564	-0.0715289	0.0289276	0.0947326	0.00410086	0.28963	-0.0519049	0.020593	-0.0441527	-0.0363069
UFES.S.RN.83	-0.0611132	-0.0740238	-0.0401847	-0.049788	0.148858	-0.00829207	0.103314	0.00190736	-0.103416	-0.0489076	0.120331	0.122567	-0.112643	-0.0406598	0.229885	0.136426	-0.0152353	-0.087551	0.0601986	-0.00535776	0.0105758	-0.0360174	0.0696317	0.153456	0.0172397	-0.0392753	0.211223	-0.0585757	0.269608	0.186253	0.123074	0.0400739	-0.0156968	-0.0669648	-0.0121017	-0.00285431	-0.0254944	0.14504	-0.00589421	-0.0581073	-0.0438206	0.0453959	-0.00728729	-0.0712241	-0.0329741	-0.0878899	-0.0397453	0.161522	0.0340197
UFES.S.RN.45	-0.0758444	-0.0896917	-0.0670925	-0.0579626	0.0732438	-0.0567432	0.231893	-0.000178849	-0.137349	-0.0252355	-0.0138252	0.178554	-0.10911	-0.0165194	0.0161123	0.241588	0.00375344	-0.117737	-0.0449208	0.043136	-0.0172687	-0.0713552	0.193527	0.127017	0.0451268	-0.0460448	0.147785	-0.0817368	0.308267	0.019314	0.0198283	0.0136344	0.000950258	-0.087316	-0.00997296	-0.00915551	-0.0346056	0.252075	-0.0501304	-0.0901668	-0.0833735	0.070473	0.0257515	-0.0882969	0.0122413	-0.0454845	-0.0240349	0.0390742	-0.0444048
UFES.S.RN.17	-0.021327	0.30062	-0.0570668	0.0677413	0.0495496	0.0380507	-0.0100445	-0.046353	0.0586046	-0.066258	-0.0529744	-0.101318	-0.0138473	-0.104844	-0.0108602	-0.069194	-0.0175991	-0.0177916	-0.085475	-0.0138099	0.0283503	0.0299954	-0.00766536	-0.101807	-0.041324	0.0248642	-0.0524703	0.19758	-0.047007	0.0232514	-0.0891024	0.0213185	-0.026959	-0.00329369	-0.0491222	-0.00428144	0.0213168	-0.126615	-0.0672679	-0.00520789	0.13506	-0.00473785	-0.121114	-0.0393996	-0.107461	-0.0256238	-0.0739557	-0.0684515	-0.0901106
UFES.A.RN.228	-0.0591189	0.0684702	-0.0213305	-0.0182888	0.0328326	-0.0615611	-0.0337864	-0.0382483	-0.0119706	-0.0412933	-0.0256681	-0.017812	-0.0610059	-0.0503739	-0.0477155	-0.0475077	-0.0174561	-0.0185852	-0.0525487	0.0636081	-0.0351999	0.0385684	0.00465434	-0.0529574	-0.0112077	-0.033066	-0.0415556	0.00851681	-0.0885456	-0.0318688	-0.0903644	-0.0417634	0.227957	0.0226077	-0.0208792	-0.0294283	-0.0272468	-0.0655887	-0.0338733	-0.0533031	0.249476	-0.0298848	-0.054468	-0.0476865	-0.0328531	0.0414908	-0.041966	-0.0500435	-0.060931
UFES.S.RN.268	-0.00147315	0.169671	-0.00677127	0.0468503	0.0286585	0.013413	-0.00236724	-0.0302458	0.0793951	-0.0225192	-0.0237539	-0.0575794	-0.0267767	-0.072813	-0.0701546	-0.0512135	0.0111531	-0.012456	-0.0473561	0.0247773	-0.0389057	0.00207937	-0.0056081	-0.0650932	-0.107643	0.0269214	-0.0185664	0.223054	-0.0477597	-0.0233979	-0.0893868	-0.0300142	-0.0426983	0.00391523	-0.0245849	-0.0382858	0.0355507	-0.126899	-0.037579	-0.0513889	0.0921576	-0.0452989	-0.0651987	-0.0167357	-0.0239139	0.034975	-0.0639368	-0.044851	-0.0548018
UFES.A.RN.295	-0.0491102	-0.0418826	0.0247399	-0.0363801	-0.0231936	-0.00893411	-0.038296	-0.0535296	0.045808	-0.000374697	-0.048911	0.0259166	-0.0519339	-0.0183536	-0.0658067	-0.0524856	-0.043509	-0.0451064	-0.04816	0.0487951	0.138725	-0.078341	-0.0738518	-0.0139121	0.046571	0.106671	-0.0605835	-0.0550027	-0.0466902	-0.0546434	-0.0831657	-0.0523613	0.0843526	-0.00531859	-0.0567671	0.00446531	0.1153	-0.0298217	-0.0838111	-0.0798243	-0.0542977	-0.0100411	-0.0491426	-0.0910677	-0.0579694	-0.104924	-0.00619905	-0.0657931	-0.0289106
UFES.S.RN.151	-0.00050583	-0.00779649	0.0101194	0.0548426	-0.00924577	0.0148487	0.07728	0.0498697	-0.0231391	-0.0192102	0.0465267	-0.0182088	-0.050631	0.0199475	-0.0228223	0.0462304	0.074877	-0.030222	0.0463411	0.00420134	-0.0168634	0.0138183	-0.0266524	-0.00230593	-0.0500077	-0.00348953	0.0432841	0.0259166	0.00472417	4.93568e-05	0.00150034	-0.0309202	-0.0342377	0.0100342	0.0766056	0.0249698	0.00513971	0.0112893	0.0406632	-0.01998	0.0219384	0.00765338	0.0210051	-0.0241984	0.01171	0.052334	0.0667587	0.00810127	0.0159471
UFES.A.RN.249	-0.0152711	0.153531	0.0449974	0.00542071	0.0335939	0.00289341	0.0114665	-0.00798212	-0.0088677	-0.0644171	-0.0249068	-0.066694	-0.015753	-0.00793103	-0.0652192	-0.0219248	0.0165568	-0.0206339	0.0147158	0.00442273	-0.0826769	-0.0234269	-0.0437593	-0.0751444	-0.0530647	0.0843101	-0.041731	0.0790596	-0.0329894	-0.0732575	-0.0924131	-0.0573938	0.0549669	-0.063741	-0.00653625	0.0214445	0.0718643	-0.0887124	-0.0532503	-0.00711358	-0.0640134	0.0294181	0.0132649	0.0949795	-0.0292819	0.179942	-0.0098265	-0.0511556	0.00633353
UFES.A.RN.223	-0.0914731	-0.00509719	0.0151603	0.0275686	0.0978917	0.024573	-0.00338395	-0.0275158	-0.095373	-0.0183842	-0.0243022	0.0945487	-0.108347	-0.0494764	-0.0529063	-0.00539693	0.0316797	-0.123063	-0.0488412	0.185335	-0.000114134	-0.027974	-0.0618881	0.01538	-0.0206135	0.0184114	-0.0172415	-0.00229401	-0.0445615	-0.013643	-0.0365453	-0.0628775	0.275219	-0.0252014	-0.0298166	0.043124	0.0223573	-0.00427633	-0.0189258	-0.100176	-0.0694972	0.00520102	0.061171	-0.0430424	0.0996458	0.0761083	0.00951138	-0.0613227	-0.0614385
UFES.S.RN.459	0.0313919	-0.0278837	-0.0441561	0.0506787	-0.0504079	0.0528347	-0.0430304	0.0428958	0.186725	-0.052879	0.0629694	-0.0415743	0.0229483	-0.10973	0.0418587	-0.0178801	0.00842485	0.0218141	-0.00606111	-0.0585041	-0.0594306	-0.0587221	-0.0645363	-0.0120898	-0.0691583	-0.0572967	0.0845485	0.255451	-0.033628	0.0651987	0.129406	0.0169008	-0.0861715	0.0161736	0.0335701	-0.0152558	-0.0556924	0.0441237	0.246312	0.0554727	0.0735061	-0.0260155	0.191061	0.018471	-0.00322557	-0.081558	0.00217984	-0.0377442	-0.00695009
UFES.S.RN.350	0.0961137	0.0888231	0.0289957	-0.00308762	0.0232122	0.0215484	-0.0382551	-0.0853353	0.11001	-0.0148521	-0.0746284	0.0119075	0.0731518	-0.0834109	0.0400773	-0.0524448	-0.0219248	0.057031	-0.088864	-0.0977521	0.102704	0.0252014	0.0395255	-0.0504011	-0.00256309	0.0378668	-0.049771	-0.0137486	0.0193855	-0.00776924	-0.00959659	0.0109045	0.00477696	0.0251639	-0.0361195	-0.0849453	0.0558627	-0.111271	-0.0748719	0.0597796	0.119495	0.0138848	-0.119352	-0.0348269	-0.101483	-0.0805294	-0.0436248	-0.0493606	-0.0878797
UFES.S.RN.287	0.101443	-0.0463479	-0.071987	-0.0651987	-0.0314056	-0.0630427	-0.0713296	-0.113258	0.0680376	0.225111	-0.107703	-0.0567602	0.161375	0.00481273	-0.104929	-0.0897343	-0.060151	0.237516	-0.13552	-0.0942967	0.0223284	0.0675284	0.0696759	-0.0876906	0.0753572	-0.0331427	-0.0922122	-0.0571264	-0.0595856	-0.119055	-0.0955927	0.0874198	0.0143207	0.000987725	-0.102446	-0.103502	-0.0427784	-0.0455271	-0.104668	0.18266	-0.0194231	-0.0472897	-0.0718729	0.117558	-0.0821047	-0.118756	-0.0912176	-0.0950801	-0.109246
UFES.S.RN.79	-0.0335071	-0.0707711	-0.0238186	0.0288663	-0.0609803	0.0586539	0.0372537	0.306766	-0.066912	-0.0292632	0.286563	-0.0418434	-0.083164	-0.0603553	0.0303496	0.0530374	0.0371924	-0.0487049	0.0536164	-0.0367616	-0.047523	-0.0219929	-0.0282754	0.00824773	-0.068959	-0.0435158	0.115658	0.0659753	-0.0175055	0.0672713	0.0476473	0.0147584	-0.0634923	-0.0121954	0.0951209	0.0697117	-0.0484682	0.0480696	0.156123	-0.00661629	0.0315554	0.0257004	0.0315588	-0.0497063	0.0573886	-0.0190705	0.0848056	0.0303632	0.0691191
UFES.S.RN.44	-0.0261415	-0.00861054	0.00415365	0.00813193	-0.0423748	0.00935129	0.265672	-0.0268142	0.0163235	-0.0401625	-0.00674061	-0.0363512	-0.0523818	-0.00240982	-0.0620396	0.243521	0.0398747	-0.0628826	0.038502	-0.0738876	-0.088864	0.0172193	0.204827	-0.0621299	-0.0653401	-0.0417702	0.206386	0.00168597	0.195458	-0.0443196	-0.027882	-0.0284559	-0.0687717	0.20592	0.0158449	0.0129157	-0.0350143	-0.0382313	-0.0439824	-0.039059	0.026276	-0.00908398	-0.00275723	0.0466425	0.0450842	0.125048	0.00740303	-0.0737343	0.0146647
UFES.A.RN.487	-0.00555531	-0.0268959	-0.0342701	-0.0448101	0.237668	-0.069349	-0.0275244	-0.0624279	-0.0408335	0.0628502	-0.0793526	0.0142083	0.0384543	0.0125564	-0.09297	-0.0815223	-0.00229571	-0.0287148	-0.0739182	0.0141385	-0.0205079	0.0232872	0.0451047	-0.032177	0.0461026	-0.031019	-0.0587102	-0.062496	-0.0818152	-0.0846167	-0.0508507	-0.0411213	0.0304944	-0.0662018	-0.0464637	0.0667535	-0.0167697	0.0240365	-0.0739761	-0.0732677	-0.042121	0.0194639	0.00939898	-0.0348678	0.0305455	-0.0468503	-0.053969	-0.0859314	-0.0911989
UFES.S.RN.266	-0.0686167	-0.0641991	-0.0973315	-0.10272	0.158215	-0.0949438	-0.0339175	-0.0758461	-0.119818	-0.00864119	-0.0754425	0.0302951	-0.0302271	-0.056125	-0.0534666	-0.0560688	-0.0808121	-0.0233996	-0.0859314	0.11593	0.0129072	-0.0720892	-0.000160116	-0.0137486	0.0818594	0.0314328	-0.0852417	-0.0955842	-0.0296668	-0.00624163	0.000361011	0.0381904	0.0353412	-0.066975	-0.0781469	-0.00895285	0.0264803	0.0747799	-0.084116	-0.0243976	-0.111739	0.0196274	-0.0283725	0.0940871	0.0190006	-0.0944568	-0.0898671	0.00321529	-0.1093
UFES.A.RN.254	-0.00226506	-0.0629456	-0.154151	-0.0958464	-0.0288016	-0.0599704	-0.0621691	-0.105971	-0.0642382	0.00197889	-0.101352	-0.0138797	0.0290996	-0.0567449	-0.0358215	-0.10399	-0.0753437	-0.00434956	-0.115588	0.00103711	0.021654	-0.0300908	0.0179533	-0.0368484	0.159451	0.0509512	-0.0910132	-0.117279	-0.00171839	-0.0148232	-0.0175872	0.115314	0.00568468	-0.0277866	-0.10593	-0.085911	0.0525554	0.00156846	-0.0987859	0.108457	-0.085664	-0.0456224	-0.069269	0.115011	-0.0556158	-0.152213	-0.090487	0.0157087	-0.120692
UFES.S.RN.149	0.163123	0.00830734	0.0707148	0.0667314	-0.0699485	0.0590525	-0.0208894	-0.0529829	0.213081	0.0563719	-0.0221377	-0.0175599	0.188399	-0.0543368	-0.0484001	-0.0613056	0.00106096	0.0514484	-0.016235	-0.0541597	0.0245304	0.0294538	0.0264497	-0.0934503	-0.0221956	-0.0506106	-0.0427086	0.0111105	-0.0527002	-0.0353634	-0.0877707	-0.035423	-0.0513855	0.120741	-0.0431071	-0.030113	-0.0447914	-0.110765	-0.0434562	-0.00902778	-0.0308027	0.0167322	-0.117909	-0.0717878	-0.0218294	-0.0612903	-0.040309	-0.0530698	-0.00869399
UFES.A.RN.248	-0.0410975	-0.0399582	0.0360309	-0.046164	0.0288424	-0.0547796	-0.000778315	-0.0544152	-0.0553007	0.0127897	-0.0399616	0.0025511	0.00665881	0.0613141	-0.0666923	-0.0290179	-0.0134846	0.0116129	0.029166	0.106451	-0.0518351	0.00273163	-0.0171325	-0.0709976	-0.0030212	-0.0141079	-0.0530391	-0.0479266	-0.0260325	-0.0822239	-0.0634446	0.00716801	0.0563038	0.0167441	-0.0365777	-0.0100019	-0.024212	-0.042884	-0.0505084	-0.0418383	-0.0785999	-0.0348116	0.0553467	0.0466731	-0.019515	0.126952	-0.0052113	-0.0638687	-0.0260495
UFES.A.RN.216	-0.0619409	0.0576866	-0.046164	-0.0590457	0.0440607	-0.0550163	-0.0370766	-0.0696385	-0.0780174	0.00786966	-0.043945	0.0786526	-0.0980161	-0.0307158	-0.0411707	-0.0634429	-0.0572763	-0.0813537	-0.0652056	0.0331545	0.0120898	0.00577323	-0.0346975	0.0411656	0.0454487	0.143952	-0.0453142	-0.00695009	-0.0590525	-0.0698157	-0.0290247	-0.0506736	0.119292	-0.0326675	-0.0485227	-0.0308453	0.144151	0.0107376	-0.0765034	-0.058935	-0.0671283	0.00616493	0.00874502	-0.0565968	0.0238032	-0.00863268	-0.0742929	-0.0851804	-0.0422096
UFES.S.RN.437	0.0622524	-0.0410464	-0.0531038	0.0337693	-0.0607607	0.020002	-0.0309032	0.00210151	0.157639	-0.0529284	0.239481	-0.0809637	0.0074439	-0.0615406	0.225396	-0.0446245	-0.0197245	0.108406	0.154059	-0.1185	-0.03419	-0.00444493	-0.0247774	0.0243907	-0.0973076	-0.0756111	0.211417	0.0760299	-0.0374241	0.214547	-0.0153579	0.00607978	-0.0717026	-0.0119757	-0.00300928	0.0113898	-0.0777535	-0.0280489	0.0781315	0.0512083	0.0917216	-0.0354315	-0.0103715	0.0128016	-0.0383999	-0.0900374	0.0203954	0.015128	0.19813
UFES.S.RN.349	-0.0287335	0.00893576	-0.03169	-0.0136617	0.0552564	-0.0236823	-0.0329059	-0.0504812	-0.0162418	0.029837	-0.0510142	0.0294334	0.000289484	-0.0396584	-0.0337217	-0.0405389	0.019486	-0.047678	-0.0881981	-0.0699229	0.175962	-0.00270103	-0.0356785	-0.000560327	0.0149628	0.172007	-0.0514468	-0.0280693	0.0144314	-0.0117867	-0.023449	0.036392	0.183878	0.0136531	-0.0256187	-0.0425979	0.17127	0.00788328	-0.0667127	-0.017766	0.0728589	0.00377899	-0.0456258	-0.066476	-0.0300993	-0.118735	-0.0223523	-0.000456442	-0.0684805
UFES.S.RN.133	0.390647	-0.0306494	0.0439347	-0.0401336	-0.100944	-0.0164342	-0.0373662	-0.0900664	0.354432	-0.0326965	-0.0699928	-0.0911733	0.283385	-0.050207	-0.0423969	-0.0712258	-0.0271242	0.169383	-0.0191301	0.0253717	-0.064538	0.0584053	0.0722611	-0.0916621	-0.0283691	-0.087694	-0.0648053	-0.0461112	-0.0331154	-0.0818135	-0.0672492	0.0108568	-0.102051	0.0803795	-0.0525589	-0.0550197	-0.0865581	-0.0916485	-0.0805396	0.063947	-0.0196479	-0.0325279	-0.155929	-0.0315963	-0.105746	-0.0398321	0.00878078	-0.0597116	0.0258775
UFES.S.RN.74	-0.0221837	0.0164223	-0.0148368	-0.0314652	0.0411996	0.0100308	-0.0291661	-0.0739046	-0.00641363	0.0485635	-0.048211	0.00554162	0.00309267	0.0568113	0.00420645	-0.0260274	-0.0100258	-0.0387865	-0.0549533	-0.0376148	0.0630869	-0.0116062	0.00224967	-0.0310088	-0.00892901	0.00152758	-0.0509853	-0.0233928	0.0116146	-0.00945183	-0.0229875	0.0110952	-0.00205729	-0.0584769	-0.0270305	-0.044478	-0.00717148	-0.00945183	-0.0643779	-0.0636694	-0.0016128	-0.00465781	-0.0526576	-0.0617995	-0.0745978	-0.0620737	-0.0186124	-0.0482332	-0.0717656
UFES.S.RN.42	0.032647	0.176628	-0.0419643	-0.0342394	0.0150088	-0.00117342	-0.0605086	-0.0710589	0.0362404	-0.0263339	-0.0500486	-0.0014476	0.0115584	-0.0326045	0.0178239	-0.0990515	-0.0558866	0.00105755	-0.0933208	-0.0844123	0.0809193	0.0338579	0.00931042	-0.052048	0.215906	-0.0120183	-0.0645312	-0.0566087	-0.0492329	0.00978557	-0.036065	0.0364209	-0.0179448	-0.0598461	-0.078043	-0.0739472	-0.00666738	-0.0791976	-0.0872904	-0.00368709	0.116443	-0.00977371	-0.130365	-0.0467771	-0.114839	-0.134161	-0.0780549	-0.0318058	-0.0909315
UFES.A.RN.482	0.0784329	0.018689	0.0314532	-0.0423118	-0.0843885	-0.0176758	-0.0437593	-0.113319	0.106848	0.0578552	-0.0998026	-0.0193549	0.146796	-0.0968768	-0.086725	-0.0930739	-0.0550606	0.132548	-0.0302066	-0.0156781	-0.0390845	0.0548221	0.120195	-0.077917	0.014881	-0.0631772	-0.0824385	-0.0834143	-0.0900885	-0.0933583	-0.0769207	-0.0311297	-0.0405355	0.138616	-0.0566104	-0.0871712	-0.0625097	-0.0821183	-0.113159	-0.00426612	-0.0335343	-0.079666	-0.129071	-0.0108262	-0.0512561	-0.0738569	-0.0360157	-0.098888	-0.0292223
UFES.A.RN.197	0.0998672	-0.0188866	0.0856708	-0.0499141	-0.0582708	-0.0290247	-0.0396533	-0.0661269	0.142332	-0.008757	-0.0690016	-0.0372606	0.0773736	-0.0314192	-0.0142425	-0.0594629	-0.0312846	0.0500128	-0.00877233	0.0877144	-0.0359152	0.142291	0.00955906	-0.0546093	-0.0273779	-0.0675012	-0.0694342	-0.0231084	-0.0260359	-0.0597474	-0.0306647	-0.0157837	-0.00177288	0.123989	-0.0459477	-0.0455986	-0.0640237	-0.0826957	-0.0645618	0.00452321	-0.016315	-0.054485	-0.10108	-0.0544901	-0.107565	-0.00793103	0.0275686	-0.0292155	-0.023243
UFES.S.RN.251	0.0154311	0.0217221	-0.0526236	-0.0247604	-0.0363954	-0.00480768	-0.0440046	-0.0686048	0.106603	-0.0510432	-0.0691378	0.056738	0.0772374	-0.0577821	-0.0621486	-0.0825475	-0.0229909	0.0372316	-0.102107	-0.0299733	-0.0388614	0.00212364	0.0487628	-0.0687955	0.103151	-0.0535875	-0.0770637	-0.0494713	0.0112944	-0.0439603	-0.0120677	0.109125	-0.053894	0.0353378	-0.0657539	-0.0780498	-0.0557299	0.0403396	-0.091393	0.00157697	-0.0403362	-0.00216799	-0.0866978	0.0502802	-0.035578	-0.0858105	-0.0732592	-0.0232634	-0.0973757
UFES.A.RN.88	-0.0497012	-0.0228036	0.0241489	0.000963883	0.239887	-0.0507383	-0.0257737	0.234372	-0.0475128	-0.0557606	0.194031	0.0876139	-0.103105	-0.0353362	0.164022	0.0106166	0.00507499	-0.048039	-0.0524976	-0.0201724	0.00746945	-0.021327	-0.0430645	0.112883	0.0370817	-0.0283316	-0.0335429	-0.047632	0.257603	0.177059	0.225343	0.0749025	-0.0173982	-0.0255795	-0.00818308	-0.0167323	-0.0271957	0.0126739	0.00973277	-0.0317087	-0.00805535	0.0310496	-0.0216336	-0.0743304	-0.0463837	-0.0769462	-0.0175617	0.184174	-0.0360582
UFES.S.RN.144	-0.0378583	0.0438342	0.0191318	-0.0649365	0.0625232	-0.0576288	-0.0176775	-0.037126	-0.00288666	0.0244589	-0.0479624	0.0170302	-0.0575419	-0.0698582	-0.0737565	-0.0304621	-0.00884045	-0.0048179	-0.0181747	0.186028	-0.016281	-0.0717724	-0.0972565	0.00764316	-0.0171104	0.106683	-0.0675966	0.0316507	-0.0930432	-0.0705548	-0.0737871	-0.0879427	0.10544	0.00265499	-0.0459835	0.0274255	0.108755	-0.0115449	-0.0397759	-0.0849641	-0.0903474	-0.0390658	-0.0200941	-0.0409442	0.0521007	0.0758647	0.00224286	-0.0924761	0.0249595
UFES.A.RN.247	0.0634122	-0.00523003	0.0314191	-0.0362575	-0.0436776	-0.0177098	-0.0325534	-0.0599636	0.0904222	-0.0157071	-0.089065	0.00262263	0.0423236	0.100726	-0.0483558	-0.073438	-0.0255897	0.051961	0.0329842	-0.000725521	-0.0171069	0.0117015	0.037734	-0.107924	0.0626169	-0.00513807	-0.0745109	-0.0736134	-0.00769601	-0.0456224	-0.0638414	-0.000722115	-0.0424429	0.000892356	-0.0182412	-0.0623836	0.00302284	-0.0470274	-0.0897768	0.00038315	-0.0288851	-0.0239684	-0.0513616	0.075313	-0.0316201	0.00853554	-0.0042031	-0.0614555	-0.0395597
UFES.A.RN.215	0.0735588	0.0938998	-0.0296208	-0.0209592	-0.0789592	-0.0328531	-0.00414179	-0.0446653	-0.017451	-0.0256987	-0.0330217	-0.0926056	0.0852535	0.0612289	-0.0274375	-0.0253564	0.0445035	0.0382227	-0.00557574	-0.0786254	-0.0453636	0.085073	0.011819	-0.0584377	0.0034503	0.0958651	-0.0194043	-0.0461385	-0.0485976	-0.0560824	-0.0494798	-0.0355354	-0.0585229	0.00260901	0.00689212	-0.00587207	0.0960644	-0.0485891	-0.0538719	0.0175548	0.000931525	-0.0292768	-0.03138	0.0376897	0.00475312	0.0711354	0.0125002	-0.0358539	-0.00833805
UFES.S.RN.421	0.133129	0.25463	0.0285444	-0.0517772	0.00683763	-0.00981288	-0.0251248	-0.049725	0.229452	0.0324665	-0.0624347	-0.10188	0.225377	-0.00799234	0.00450107	-0.0660094	-0.0275278	0.0481497	-0.0452921	-0.0307635	-0.0209183	0.10062	0.0835658	-0.0733324	-0.036266	-0.0721743	-0.059589	-0.0394898	-0.0396073	-0.000727224	-0.0222245	0.0507298	-0.105733	0.0645209	-0.0468742	-0.066195	-0.0635451	-0.130455	-0.0209967	-0.0198199	0.112018	0.00172514	-0.117461	-0.0952248	-0.113175	-0.095499	-0.0333044	-0.0329519	-0.043371
UFES.S.RN.348	-0.0112605	-0.0443094	0.00217474	-0.0355286	-0.042012	-0.0319676	-0.0224579	-0.0330081	0.0166862	-0.00654817	-0.0489961	0.0558048	0.0435208	-0.0573103	-0.000793642	-0.0343058	0.00230246	0.00304669	-0.0632317	0.050115	0.0997684	-0.0521995	-0.00837041	0.00426776	0.0104242	0.081764	-0.0395937	-0.000761284	-0.0416237	-0.0608169	-0.0471892	-0.0566615	0.32218	-0.0475537	-0.0282839	-0.0284031	0.100697	0.016458	-0.0572013	-0.0138746	-0.00942288	0.00626541	-0.0389244	-0.0457246	-0.0585229	-0.0296072	-0.00956253	-0.041525	-0.0430458
UFES.S.RN.132	0.0301793	-0.0290963	0.0281595	-0.0081388	0.0139461	-0.0331461	-0.018953	-0.0538566	0.0576577	-0.0578383	-0.0356563	-0.0292053	-0.0260342	-0.0612988	-0.0548937	-0.056091	0.00721229	-0.00796679	-0.002122	0.243763	-0.136045	0.0196819	-0.00954891	-0.0657556	-0.0151076	-0.0622559	-0.0534172	0.0219452	-0.0409289	-0.0231237	-0.0183944	0.00116995	-0.0489808	0.068351	-0.0229058	0.030365	-0.068145	-0.065742	-0.0569748	-0.0689113	0.0662052	-0.0403414	-0.0443179	-0.0586114	-0.0479931	0.0127693	0.0314089	-0.0534751	0.00401401
UFES.S.RN.73	-0.0283571	-0.0393945	-0.0430219	0.0124729	-0.080652	0.0680189	0.0166454	0.278196	-0.0804953	-0.0690731	0.541335	-0.0395035	-0.0672424	-0.0327254	0.247186	0.0497573	0.027824	-0.0768066	0.254998	-0.033485	-0.0461197	0.0117253	-0.0470104	0.013866	-0.0619357	-0.0547575	0.280041	0.0575436	-0.0376455	0.253666	0.0368739	0.0255284	-0.0372674	-0.0342087	0.0431343	0.0121051	-0.0494066	0.0124746	0.132237	-0.00942799	0.0385787	0.00790202	0.0324937	-0.0422147	-0.000218019	-0.0387422	0.017364	-0.0061684	0.21992
UFES.S.RN.37	-0.0366884	-0.0556873	-0.0373031	0.036925	-0.0655666	0.0479794	0.0195541	0.277827	-0.0663466	-0.0596077	0.527852	-0.045493	-0.0605869	-0.0405883	0.2234	0.0269078	0.0438461	-0.0579745	0.303335	-0.0483728	-0.0408693	0.0108874	-0.0258367	0.0191165	-0.0402937	-0.0392037	0.313391	0.0318841	-0.0216234	0.263131	0.034631	0.0415504	-0.0755719	-0.0350466	0.0746113	0.0454555	-0.0371311	0.0313067	0.114539	-0.000430897	0.0204125	0.00846913	0.0274409	-0.0402426	-0.00433424	-0.0302134	0.0544611	-0.00560129	0.269662
UFES.A.RN.357	-0.0195678	-0.0666668	-0.0253343	-0.0747459	-0.0231561	-0.0529199	-0.0682318	-0.0769088	-0.00286112	0.223526	-0.0699485	0.0179925	0.0797051	0.0191505	-0.038606	-0.0833581	-0.0598632	0.0101943	-0.0570208	0.217432	-0.050912	-0.0310019	-0.0124628	-0.00357128	0.125757	-0.0778148	-0.094266	-0.0713569	-0.0550828	-0.0433659	-0.01803	-0.0382739	-0.0373764	0.0345272	-0.0918545	-0.0287488	-0.0822988	0.0320356	-0.0833053	-0.0849385	-0.119827	-0.0348252	-0.0467635	-0.0826003	-0.0466919	-0.0575845	-0.0384765	-0.056389	-0.0447965
UFES.A.RN.167	0.097173	0.0121392	0.0192834	0.0106166	-0.0562817	0.0535176	0.0461673	0.0515404	-0.0280251	-0.0058312	0.0402357	-0.0132598	-0.0175821	0.00850489	0.016315	0.0399394	0.0873193	-0.022463	0.0447334	-0.00162131	-0.0432927	0.0613856	-0.00484344	0.00404807	-0.0464637	-0.0144638	0.0440181	0.0177523	-0.0174901	-0.0174816	-0.00853731	0.00540708	-0.0428703	0.0215399	0.0618846	0.0139955	-0.0194162	0.00546669	0.0212589	-0.000980975	-0.00308592	0.0182224	-0.00682917	-0.0318943	0.0283673	0.0343347	0.0782643	-0.019733	0.0340094
UFES.S.RN.222	-0.0938828	-0.021557	-0.0537527	-0.0853677	-0.00567793	-0.051365	-0.0493487	-0.0556839	-0.0874795	0.0391526	-0.0613686	-0.0165143	-0.0198999	0.00384541	-0.0993393	-0.0700949	-0.0250567	-0.0500707	-0.0507826	0.132814	-0.00533391	-0.0622304	-0.0380712	-0.00576308	0.0804782	0.0389499	-0.0856862	0.00372619	-0.0539962	-0.106909	-0.0722067	-0.0554523	0.120602	-0.0440029	-0.076718	-0.0164223	0.0307192	-0.00340779	-0.0906488	-0.0693337	-0.057857	-0.0239037	-0.0325636	-0.0445155	0.00310118	-0.0316763	-0.06268	-0.0871491	-0.0718099
UFES.A.RN.67	-0.0362319	-0.027131	0.0067082	-0.0319318	0.0688329	-0.00682747	0.256519	0.0155486	-0.0724468	-0.0535313	-0.0177677	0.0579966	-0.0240689	-0.0565235	0.169061	0.232962	0.0199492	-0.0575181	-0.03294	-0.0282464	0.00548372	-0.0415777	0.178344	0.0551661	0.0116793	-0.010179	0.10263	-0.0622627	0.452786	0.168985	0.207434	0.0106286	0.0208927	-0.0430202	0.0235511	-0.0304263	-0.00716978	0.00553651	-0.0194162	-0.00793614	-0.0446977	0.0356205	-0.0297076	-0.0238629	-0.0521161	-0.0765903	-0.023294	0.139102	-0.038044
UFES.A.RN.204	-0.0130946	-0.0428652	-0.0994143	-0.0537544	-0.0255812	-0.0501934	-0.0542653	-0.0802705	-0.0146529	0.0880942	-0.10141	-0.0663909	0.0749383	-0.00153957	-0.078966	-0.0810999	-0.0327833	0.0433625	-0.111431	-0.0673974	0.0548477	0.0382278	-0.00879958	-0.030818	0.106472	0.0387166	-0.0835778	-0.0953253	-0.0916962	-0.082321	-0.0551117	0.0206526	0.0501184	-0.0671845	-0.0619647	-0.0597422	0.0351692	0.00385222	-0.0674655	0.0105179	-0.035142	-0.049427	-0.0449736	0.0437661	0.0169178	-0.106375	-0.0647866	-0.0892557	-0.0954598
UFES.A.RN.246	-0.0604115	0.0554693	-0.00482641	-0.0209864	0.052615	-0.0459937	4.59508e-05	-0.0250226	-0.0502615	-0.0219793	-0.0377323	0.032412	-0.0843101	-0.0170099	-0.0831963	-0.028662	0.0243379	-0.058281	-0.0416646	0.0257855	-0.0261892	-0.0128358	-0.0434715	0.0398849	-0.0073486	-0.00344866	-0.0400382	-0.0044841	-0.0359799	-0.0270731	-0.0696453	-0.00277937	0.0650897	-0.0147465	-0.0352851	0.0385923	0.00471225	-0.0214531	-0.0201792	-0.063494	0.0720908	0.00488425	0.008401	-0.0213475	-0.0177541	-0.0188117	-0.0605869	-0.0349445	-0.0711219
UFES.A.RN.213	-0.0241251	0.00464583	-0.0186516	-0.0633799	0.00460155	-0.0275039	-0.0259559	-0.0500878	-0.050505	0.0480271	-0.0454692	-0.0465114	0.0306562	0.0361365	-0.0899965	-0.0382722	-0.0274222	-0.00326133	-0.0170865	-0.0128613	-0.00769942	-0.0158893	0.0115482	-0.0488735	-0.0478687	0.0525077	-0.0922667	-0.016436	-0.07369	-0.11068	-0.0904955	-0.0976261	0.0175446	-0.0618233	-0.0392753	0.0158688	0.044277	-0.0263799	-0.048991	-0.0937108	-0.0695891	-0.00472593	0.0306374	-0.0140977	0.0297723	0.140178	0.0155077	-0.105906	-0.00298884
UFES.S.RN.368	-0.047615	0.0645192	-0.0538498	0.0264667	-0.0722782	-0.0158688	0.0109692	0.0481888	-0.0458949	-0.0237011	0.0528075	-0.0269147	-0.0565269	-0.00655498	-0.0249715	0.0155128	0.0109079	-0.000524563	-0.00217309	-0.0335412	0.0189223	0.0196308	-0.0096	0.0868697	-0.0278037	0.000449568	0.0238066	0.0134641	-0.0208417	-0.0269215	-0.0250022	0.0755837	-0.0279569	0.00647999	0.0271547	-0.0282277	-0.0040345	0.0217851	0.0254006	0.0373491	0.31156	0.0495274	-0.0115857	-0.00480427	-0.0288425	-0.0280268	0.0116878	-0.0254262	0.00115292
UFES.S.RN.346	-0.0269453	0.106732	0.0272348	-0.0132785	0.0200463	-0.0706007	0.00822219	-0.016378	-0.0364653	-0.0400297	-0.0468844	-0.0811783	-0.0723872	0.0567329	-0.108272	-0.0354724	-0.0119774	-0.0374598	0.0180282	-0.0634514	-0.100908	0.0271871	-0.032017	-0.0975903	-0.0591189	-0.031334	-0.044507	0.00556546	-0.0460686	-0.0713501	-0.0792658	-0.0348797	-0.0456906	0.0491613	-0.0308555	0.0350602	-0.0217681	-0.0877417	-0.0316729	-0.0857594	0.198755	-0.0337728	0.0100206	-0.00193126	-0.0362728	0.157028	0.00332087	-0.0590832	0.00121593
UFES.S.RN.117	-0.066224	0.00563358	0.063826	0.0116044	-0.030004	0.00954544	0.00922016	0.0796914	-0.108527	-0.0629167	0.0257685	-0.0675353	-0.0863759	0.0951975	-0.0159489	0.0259405	0.0283605	-0.0851684	0.0555561	-0.00391189	-0.102252	-0.0322298	-0.0811306	-0.0417974	-0.0932459	0.00338389	0.0314242	0.297866	-0.0464757	-0.00665887	0.18634	-0.0174901	-0.0264276	-0.0196223	0.0062041	0.0763348	0.00498814	0.0116061	0.304651	-0.0177899	-0.0175531	-0.0215348	0.338851	-0.0159199	0.132388	0.347232	0.0394438	-0.0159353	0.0724638
UFES.S.RN.63	-0.0187095	0.0456547	0.0312556	-0.0115994	0.00299219	0.0444149	0.00287638	0.0288561	-0.0188628	0.00754608	0.0789029	-0.0162742	-0.0369881	-0.0806827	0.0596655	0.0542533	0.00984006	-0.0245407	0.0187707	-0.0556839	0.0159812	0.011538	-0.0167561	0.0080587	-0.0658697	-0.0254399	0.0957987	0.0981012	-0.00223951	0.0633356	0.0483949	0.0187844	-0.044948	-0.00910612	0.0738569	0.0521944	-0.0383539	0.0464756	0.101139	-0.00540033	0.0500996	0.0611046	0.0201298	-0.0583253	0.0253529	-0.0567262	0.0391883	0.00394759	0.0272484
UFES.S.RN.36	-0.0039749	-0.0304672	-0.0181713	-0.024028	-0.091863	-0.035922	0.321091	0.00706072	0.0225668	-0.0367292	-2.89824e-05	-0.0657011	-0.0311518	0.0174151	-0.0422147	0.183261	0.0311313	0.0487355	0.247065	0.0470972	-0.0816841	-0.0556856	0.167047	-0.0638482	-0.0909434	-0.0294386	0.221996	-0.033284	0.130047	-0.0657079	-0.041777	-0.0573376	-0.0850084	0.0257668	0.0202149	0.0631823	-0.0306443	-0.0258997	-0.0316508	-0.0646623	-0.015719	-0.044054	0.0362693	-0.0253258	0.0546058	0.269918	0.183183	-0.0543777	0.255543
UFES.A.RN.347	0.0239275	-0.0470564	0.025186	-0.0832355	-0.041949	-0.0646878	-0.0472165	-0.122397	0.0125343	0.179443	-0.0873364	0.0343245	0.0360905	-0.0108824	-0.0733222	-0.0726461	-0.0580494	0.0326147	-0.0594221	0.171944	0.00663326	-0.00904992	-0.000814078	-0.0289208	0.0460805	-0.0333828	-0.0727823	-0.0817198	-0.065914	-0.0869805	-0.0368229	-0.00929686	-0.0168294	0.0382142	-0.0919141	-0.0419218	-0.0285002	-0.00876892	-0.0941366	-0.0840615	-0.0472948	-0.0348849	-0.0341781	-0.0737616	-0.0668898	-0.0796557	-0.0488395	-0.0831435	-0.0537544
UFES.A.RN.166	0.0258758	-0.0460448	-0.0646589	-0.0873756	-0.0535824	-0.0529046	-0.0846082	-0.102183	0.0702141	0.141583	-0.101311	0.00302114	0.0333555	0.125009	-0.0727789	-0.103949	-0.0790495	0.0383096	-0.118825	-0.0434136	0.0577565	0.123563	0.0343858	0.0212657	0.0541171	0.0191454	-0.110642	-0.0928849	-0.0550674	-0.0995505	-0.0587596	-0.0583969	0.0310155	-0.0324291	-0.0941809	-0.0849334	0.0165347	-0.00775732	-0.115605	-0.0910115	-0.0294232	-0.0399616	-0.0804681	-0.0914833	-0.0597899	-0.128287	-0.0979395	-0.0975869	-0.104728
UFES.S.RN.215	-0.0135408	-0.0442481	-0.0642672	-0.0926039	-0.00401577	-0.0342479	-0.0823431	-0.0957034	-0.00198576	0.100293	-0.0714148	-0.00454882	0.0300005	0.0673275	-0.0147823	-0.100748	-0.0622661	-0.0184353	-0.0659804	-0.0359969	0.114816	0.0176433	0.0235375	0.0235307	0.245588	0.072927	-0.106504	-0.0868732	-0.0424991	-0.0556039	-0.0630512	-0.0879784	0.0590388	-0.061074	-0.0741192	-0.0644034	0.0689113	-0.0289089	-0.11896	-0.0695449	-0.0945981	-0.0208366	-0.0796081	-0.053625	-0.0701699	-0.0988591	-0.0891178	-0.048957	-0.0921594
UFES.A.RN.57	-0.0451609	-0.0857032	-0.00456244	-0.0549108	0.0435123	0.0100019	-0.0708766	0.00802464	-0.0766925	-0.0746369	-0.0281017	0.115571	-0.0681228	-0.0874641	0.0285308	-0.0190314	-0.0306613	-0.0542704	-0.0118957	0.0466561	-0.00953358	-0.0865683	-0.0689658	0.0546672	-0.0197296	-0.0589163	-0.0210409	0.104433	0.009244	0.0326691	0.118888	0.0148129	0.00681208	-0.0510125	-0.0144145	0.0037313	-0.0563754	0.152094	0.073283	-0.0487117	-0.0564367	0.0913214	0.133241	-0.0248302	0.0452664	0.00205893	0.0132052	0.0224561	-0.0221513
UFES.A.RN.493	-0.057547	-0.0685844	0.0125564	-0.0382603	-0.0330354	-0.0375092	0.00618877	0.00781516	-0.00337373	0.00102349	-0.0212862	-0.0101518	-0.049599	0.221894	-0.0798635	0.0102641	3.91387e-05	0.00499836	0.218783	0.01179	-0.00599639	-0.0984861	-0.0607453	-0.0167289	-0.0236857	-0.0286841	-0.0273387	-0.0643762	-0.0401404	-0.0635485	-0.0724008	-0.100138	-0.0303957	0.00357292	0.0270577	0.146363	-0.0312949	-0.0017286	-0.0496297	-0.101843	-0.0402545	-0.0156679	0.0243788	-0.040963	-0.00364962	0.204169	0.119776	-0.0775082	0.286739
UFES.A.RN.244	0.00853895	-0.0277883	0.0725541	-0.0494491	-0.0446926	-0.0187248	-0.0391884	-0.036157	-0.00332264	-0.044822	-0.0455884	-0.0325807	0.0253853	-0.0192459	-0.0596741	-0.0454164	-0.0298831	0.0111378	0.0432092	0.0305744	-0.0780685	-0.0136668	-0.0616309	-0.087396	-0.0924795	-0.0492397	-0.038996	-0.0338835	-0.0649109	-0.0855091	-0.0690714	-0.0682404	-0.0195729	0.038749	-0.0511028	-0.021717	-0.0466988	-0.0119808	-0.0500469	-0.0343518	-0.0697084	0.00264818	0.0483149	0.0892846	0.139243	0.107275	0.0472351	-0.0723055	0.0648002
UFES.S.RN.362	-0.0634412	0.128778	-0.076701	0.00689383	0.0341303	-0.0419984	-0.00204707	-0.0130657	-0.0799861	-0.0231357	-0.042167	-0.0207293	-0.0882765	-0.0701511	-0.0511011	-0.0227934	-0.0180317	-0.0725507	-0.0746676	0.0606908	-0.0559138	0.0290945	-0.0366662	-0.0474447	-0.0693882	0.0825048	-0.0496246	0.0351045	-0.0450979	-0.065696	-0.0834467	-0.056389	0.0386434	0.0028304	-0.0345681	-0.021574	0.109867	0.0181355	-0.0391322	-0.059967	0.210029	-0.0150054	-0.0110203	-0.0491988	-0.0259354	0.0249919	-0.0341117	-0.0627958	-0.0633799
UFES.S.RN.333	0.0254023	-0.0469866	-0.0360957	-0.0831657	-0.0662325	-0.080073	-0.0452733	-0.0829869	0.0486657	-0.00782033	-0.048395	-0.0292989	0.114372	-0.0393808	-0.105567	-0.0805379	-0.0650046	0.334759	-0.0331256	0.0277678	-0.0373202	-0.0323967	0.020799	-0.0532043	0.0405303	-0.0604762	-0.0408659	-0.09008	-0.0761475	-0.0808223	-0.059233	0.0202779	-0.0181645	0.0401574	-0.0599977	-0.0404469	-0.0654287	-0.049444	-0.0673718	0.201691	-0.0453517	-0.07556	-0.0519049	0.144083	-0.0537067	-0.0744343	-0.0216063	-0.0835421	-0.00544631
UFES.S.RN.110	-0.0308351	0.0129225	0.096405	-0.0213832	-0.0236517	-0.0281255	0.00854747	0.0317172	-0.0469116	-0.0640577	-0.0090925	-0.0803846	-0.0626953	0.115131	-0.0681382	0.0318244	0.0220678	-0.00528793	0.176182	0.034287	-0.0865326	-0.0558508	-0.0981949	-0.0555834	-0.107032	-0.0118071	0.00265158	0.0901906	-0.0560467	-0.0625948	0.0629643	-0.0701477	-0.013987	0.0405882	0.000848077	0.164645	-0.00130455	-0.0293432	0.0974438	-0.0460942	-0.0266558	-0.0718508	0.185971	-0.0231493	0.047884	0.479566	0.101996	-0.0648462	0.222594
UFES.S.RN.58	-0.116368	-0.0936853	-0.0593778	-0.0371345	0.108122	-0.0298269	-0.0259371	0.269334	-0.116521	-0.0282924	-0.0140721	0.241064	-0.160873	0.00946029	0.0144604	0.0511981	-0.00679681	-0.140464	-0.0240928	0.0447623	0.0311909	-0.10579	-0.112073	0.261181	0.00507159	0.00194653	-0.0042014	0.0173027	0.0101602	0.079482	0.0776546	-0.0320408	0.0789149	-0.0936512	0.0300567	0.0533541	0.00823411	0.263068	0.221724	-0.0637188	-0.0527104	0.0908327	0.0938811	-0.0407739	0.080371	-0.0757047	-0.00742183	0.377432	-0.0268551
UFES.S.RN.32	-0.00369901	-0.0648479	0.0467345	-0.0195372	-0.0869038	-0.0272161	0.0244435	0.260705	0.000362714	-0.050035	0.0171069	-0.0359203	-0.0210409	0.0607776	0.0147295	0.0627072	0.0122056	0.0120131	0.294642	0.0286398	-0.0795348	-0.0324614	-0.0752739	0.132659	-0.0934775	-0.0713126	0.006371	0.00914182	-0.0396823	-0.00689048	-0.0082495	-0.0767316	-0.0969091	0.00403104	0.0364141	0.175858	-0.0683034	-0.00970048	0.342355	-0.0405014	-0.0084181	-0.0395631	0.0239003	-0.0255182	0.0487934	0.252397	0.169877	0.172103	0.330283
UFES.A.RN.335	-0.0940191	-0.0896014	0.0130826	-0.0625556	0.0578791	-0.0519696	-0.0354349	-0.0206952	-0.132576	0.0193464	-0.0371516	0.064371	-0.140398	0.0772374	0.0171392	-0.0594595	0.0263237	-0.112495	0.00949605	0.0966161	-0.0359118	-0.0647083	-0.0845724	0.0423389	-0.0222228	-0.0450179	-0.0577225	-0.0498	0.0193958	0.0151893	0.0409935	-0.0335769	0.00619218	-0.0305575	-0.051096	0.0106047	-0.0401353	0.0620225	-0.0406734	-0.0989749	-0.0753215	0.0204516	0.25673	0.107556	0.114896	0.0670056	-0.00427463	0.0916178	-0.0115312
UFES.A.RN.145	-0.000372994	0.00310799	0.0420988	-0.0471211	-0.00536627	-0.0566734	-0.0523153	-0.0848772	-0.0206646	0.00527595	-0.077917	-0.0438343	0.149011	0.0130554	-0.0704594	-0.0716566	-0.0378583	0.075754	0.000577295	-0.0907373	-0.0190722	0.0397095	0.0512236	-0.0546263	-0.0203699	-0.0295833	-0.0830328	-0.0938437	-0.0260529	-0.093016	-0.0545667	0.00948924	-0.0364465	0.0359253	-0.0567364	0.0218243	-0.0373457	-0.0396261	-0.0940838	0.0162145	-0.0420904	-0.0137571	-0.039277	0.108473	0.0329178	0.106325	-8.00733e-05	-0.0484341	-0.00967834
UFES.S.RN.214	0.0316456	-0.0117066	-0.0766857	0.00644082	-0.0295476	-0.00732646	-0.0465233	-0.0837686	0.0998689	0.0939628	-0.052455	-0.0431939	0.0967302	0.0319607	-0.0389091	-0.062118	-0.0339397	-0.0191455	-0.0835506	-0.0540354	0.0415147	0.0497165	0.029384	-0.0207344	0.037407	0.0253836	-0.0449259	-0.0393451	-0.0380576	-0.0399224	-0.071723	-0.055437	0.0269504	0.000972398	-0.0678044	-0.0735436	0.0335445	-0.0282141	-0.100937	-0.0908617	-0.0231851	-0.0243567	-0.113102	-0.0786884	-0.0858667	-0.131416	-0.0607913	-0.0346805	-0.0867812
UFES.A.RN.44	-0.0374241	-0.0320697	-0.00244558	0.0338476	-0.0583407	0.039282	0.0272484	0.0686831	-0.0488173	-0.0214718	0.09344	-0.0162554	-0.056171	-0.0436657	0.0133193	0.096422	0.0520087	-0.0385719	0.0314345	-0.0200719	-0.0392633	-0.00108827	-0.0420273	0.0225957	-0.0892676	-0.0263578	0.129069	0.27234	-0.0134608	0.060076	0.203432	-0.0116385	-0.0308793	-0.026884	0.0855839	0.0353531	-0.0373985	0.0567976	0.232291	0.0358317	0.0309167	0.00492342	0.277263	-0.0578383	0.0492566	-0.0295442	0.079952	0.0198896	0.0483421
UFES.A.RN.491	0.00792416	-0.0396431	-0.0545105	-0.0495956	-0.0251691	-0.0277696	-0.0252849	-0.0704918	-0.0133041	0.061343	-0.0270015	-0.080497	0.0800338	0.0269725	-0.0373406	-0.0404112	-0.0230045	0.00630798	-0.0609071	-0.0716685	0.0295015	0.0348933	0.0178392	-0.0299376	0.0787837	-0.0709294	-0.065369	-0.0555732	-0.0673991	-0.0636439	-0.0701546	-0.0782218	0.0154056	0.0170592	-0.0362626	-0.0546468	-0.0688568	-0.0509989	-0.103115	-0.00592997	-0.0225532	-0.0279399	-0.0867114	-0.047615	-0.0327816	-0.0998741	-0.0451728	-0.0687053	-0.0697577
UFES.A.RN.241	0.0956471	0.00358825	-0.0206458	0.0109641	-0.0404793	0.0725983	0.0240348	0.00271289	0.0903422	0.000136211	-0.00531348	-0.0372657	0.0914185	-0.0403226	0.00401741	-0.0229381	0.0277202	0.068741	-0.0439024	-0.0476388	-0.0335786	0.0762513	0.0577922	-0.0578928	-0.024573	-0.00896477	-0.00434105	0.0293397	-0.017611	-0.0283742	-0.0456565	-0.00454882	-0.0331563	-0.00387101	0.00134877	-0.0399837	-0.0186005	-0.0602208	-0.011177	0.0387064	0.0440948	-0.0507434	-0.07439	0.0115397	-0.0476235	-0.0435294	-0.0188015	-0.0165756	-0.042918
UFES.S.RN.361	0.116571	0.0451183	0.0517942	-0.00464248	-0.0331375	-0.0446364	0.00468159	-0.0756502	0.107987	-0.00844535	-0.0747783	-0.0837822	0.113747	-0.0606125	-0.0659157	-0.064303	-0.0131764	0.0690577	-0.0309406	0.00653619	-0.0707285	0.0934281	0.0590456	-0.0997259	-0.0167629	-0.0498613	-0.0517942	-0.000785127	-0.0791142	-0.0861307	-0.0664147	-0.0426353	-0.0178529	0.0568607	-0.073736	-0.0246803	-0.035612	-0.114699	-0.0764268	-0.0387201	0.151191	-0.0738433	-0.134488	-0.0935184	-0.0889883	0.0307839	-0.0269147	-0.0879137	-0.025273
UFES.S.RN.310	-0.0341236	-0.0741975	-0.0075751	-0.0644801	-0.0498885	-0.0295407	-0.00832273	-0.0633646	-8.85884e-05	0.00477696	-0.0554676	-0.000309982	0.021126	-0.0225686	-0.0695534	-0.0506123	-0.0257123	0.0349785	0.00757163	0.160258	-0.0884161	-0.053051	-0.0073486	-0.00922874	-0.00916062	-0.0628656	-0.0582419	-0.0493827	-0.0377919	-0.0508967	-0.0260291	-0.0312864	-0.0908038	0.063058	-0.0483371	-0.0264446	-0.080463	-0.00781012	-0.0571162	-0.0147261	-0.0313494	-0.0123827	0.00612065	0.0335087	0.0408488	-0.042167	0.0125343	-0.0568948	0.0413393
UFES.S.RN.91	-0.0273064	-0.0481787	-0.0293262	-0.0290946	0.11382	0.0390964	-0.0497438	0.0155759	-0.047598	-0.0736424	0.262322	0.0617705	-0.0807099	-0.0602429	0.481466	-0.0171001	-0.0132751	-0.0724775	0.119764	-0.0347759	0.0443826	-0.0490438	-0.0951346	0.121228	0.0243516	-0.0204551	0.308723	-0.0135289	0.124043	0.466403	0.246333	0.0462491	-0.02404	-0.0668779	0.0123384	0.0103459	-0.00152254	0.11328	0.0733409	-0.0430338	0.0190228	0.0431411	0.00965954	-0.0851872	-0.0544305	-0.096233	-0.00547016	0.207974	0.178821
UFES.S.RN.53	-0.0544867	-0.0453857	-0.0106099	0.025215	-0.0660366	0.0320544	0.0214258	0.469373	-0.0457417	-0.0329144	0.28619	-0.0417481	-0.0699553	0.0188882	0.0435583	0.0713977	0.0761594	-0.0415846	0.0335735	-0.0563362	-0.0670976	-0.000822593	-0.05628	0.185373	-0.0801036	-0.0429521	0.0642365	0.0346923	-0.0206884	0.0739233	0.0247943	0.0120438	-0.046537	-0.047225	0.0722679	0.0688704	-0.0488412	-0.00522492	0.313578	0.00612406	0.0166641	-0.00324089	0.0265025	-0.0383709	0.00737238	-0.0245952	0.0212078	0.196717	0.0139512
UFES.S.RN.31	0.0139273	0.103113	0.175824	0.0730224	-0.0271276	0.0526985	0.00881825	-0.021402	-0.0274392	-0.0150803	-0.00929005	0.174191	0.0420137	-0.0517925	0.0365708	-0.021763	-0.00810304	0.0104378	-0.0520939	-0.0647287	0.120741	0.0310615	0.0224374	-0.0539077	-0.0126263	0.0507519	-0.0317342	-0.0331784	0.010259	-0.0337557	0.0126552	0.0949761	0.0260921	0.0314924	-0.0447777	-0.0519219	0.0387745	-0.0712224	-0.0221786	0.0117815	0.0138916	0.0248965	-0.0793032	-0.0364602	-0.0422334	-0.0521893	-0.0293347	-0.0280455	-0.0838929
UFES.A.RN.257	0.13714	0.0118292	-0.0671998	-0.00795828	-0.0673633	-0.0563822	-0.0370375	-0.069131	0.0376999	0.448141	-0.0668541	-0.104426	0.146493	-0.0695483	-0.0814082	-0.0624671	-0.0272638	0.269935	-0.0932663	-0.0993444	-0.0122244	0.032039	0.0721215	-0.0594868	0.0333112	0.00302284	-0.0602617	-0.0406309	-0.0435584	-0.104433	-0.0463139	0.0701954	-0.0239787	-0.02935	-0.0480152	-0.0579694	0.00134877	-0.0608782	-0.0628826	0.209459	0.00456579	-0.0144025	-0.090034	0.216012	-0.0955825	-0.0647934	-0.0466221	-0.0542312	-0.069802
UFES.S.RN.308	-0.0361383	0.0291626	0.0161685	0.0608917	0.0108534	0.0775661	-0.0286024	-0.0475826	0.04473	-0.0206544	-0.0565457	-0.0205896	-0.0370886	0.0302117	-0.0331648	-0.0690186	-0.0225754	-0.0677277	-0.0202013	-0.0829477	0.0266524	-0.0129158	-0.0402732	-0.0477734	-0.0444269	-0.0063387	-0.0654082	-0.0120575	-0.0599449	-0.0543164	-0.087522	-0.00847941	-0.00664525	-0.0536982	-0.0386434	-0.0130044	-0.00801278	-0.00748313	-0.0905091	-0.0481191	-0.0469457	-0.00549911	0.0059793	0.086289	0.152639	0.0279415	-0.048022	-0.0771744	-1.53582e-05
UFES.S.RN.210	0.0922513	-0.0597542	0.0396516	-0.00835508	-0.0368501	0.0134709	-0.0463326	-0.0817045	0.236813	0.0206253	-0.0724026	-0.0383199	0.0931743	-0.00203685	-0.031225	-0.0394473	-0.0117373	0.0756485	-0.0407416	0.0899335	-0.0322911	0.0241489	0.0173981	-0.016797	-0.00221056	-0.0563839	-0.0630001	0.00252726	-0.0523852	-0.0350483	-0.0439007	-0.0285513	-0.0426404	0.0376931	-0.0207804	-0.0218363	-0.0430713	-0.0617433	-0.0721778	-0.065381	-0.0300193	-0.0630376	-0.0698242	-0.122989	-0.108156	-0.0684686	-0.0179823	-0.0677414	-0.0257072
UFES.A.RN.281	-0.0631466	-0.0296923	0.0598784	-0.0391765	-0.0222433	-0.0599687	0.0226008	0.0101773	-0.11669	-0.0181577	-0.0296957	-0.00638468	-0.115145	0.101085	-0.0765648	0.0154362	0.0571962	-0.0774077	0.0469252	-0.0153528	-0.0537459	-0.0432024	-0.0574466	-0.00312679	-0.0770552	-0.0127404	-0.017015	-0.0292308	-0.0241966	-0.0635281	-0.0269521	-0.0701443	-0.0266286	-0.00343163	0.0205215	0.0564639	-0.0195661	0.0371634	-0.00277597	-0.0390658	-0.0524107	0.00121252	0.298842	0.0878489	0.126099	0.155483	0.0200412	-0.0531345	0.0661745
UFES.S.RN.269	-0.0605444	0.161648	0.000660744	0.0168157	-0.0664743	-0.0250516	-0.0103902	-0.0171938	-0.00637106	-0.0225805	-0.0111702	-0.073564	-0.0385464	0.127572	-0.0945692	-0.0526798	0.0438751	-0.0401489	0.079969	-0.0511539	-0.0506753	0.0277764	-0.0454777	-0.0693695	-0.130185	0.0390368	-0.0509427	-0.0369319	-0.0398594	-0.0604575	-0.0594749	-0.0689471	-0.0858463	0.0328905	-0.0101279	0.0164478	0.042046	-0.0632675	-0.0207804	-0.0397419	0.0850713	-0.0280319	0.0546331	0.118551	0.0462746	0.109847	0.0198334	-0.0378873	0.0701817
UFES.S.RN.250	-0.0662052	-0.0711542	-0.0373151	-0.00383184	-0.0224919	-0.0325858	-0.0563277	0.0132069	-0.0157786	0.0415402	-0.0088694	-0.0277083	-0.0488906	0.176706	-0.0618267	-0.0175957	-0.00955572	-0.0476831	-0.03013	-0.0123231	-0.000604606	-0.072956	-0.0787702	0.0106745	0.0861442	0.00199762	-0.0247569	-0.0355678	-0.0291286	-0.0871933	-0.0876157	-0.0483813	0.00075441	-0.0753352	0.0272978	-0.0557163	0.00266521	-0.0089818	-0.0699962	0.00143051	-0.0442294	-0.0421227	-0.0114427	-0.00278789	-0.0230795	-0.0957919	-0.0186107	-0.0196632	-0.00526068
UFES.S.RN.181	-0.0229739	0.00486041	0.0461929	-0.0256987	0.0352578	-0.0600726	-0.0149696	-0.0405065	-0.0268738	0.0257617	-0.0621146	-0.0373985	-0.0257975	0.221342	-0.0902503	-0.0427409	-0.0290809	0.000699913	-0.0126569	0.122233	-0.0856964	0.0297536	-0.0022872	-0.0584939	-0.0762224	-0.0315776	-0.0836221	-0.018563	-0.0449072	-0.0884536	-0.0631176	-0.0665016	0.085199	-0.00868718	-0.00534073	0.00624838	-0.0215433	-0.0107104	-0.0600164	-0.00919638	-0.0431479	-0.029333	0.067382	0.0643284	-0.00466973	0.165214	0.00120401	-0.0911733	-0.00745759
UFES.S.RN.337	-0.073329	-0.0380014	-0.0102506	-0.0774588	-0.00198406	-0.0354945	-0.0568948	-0.06323	-0.0968989	-0.00773348	-0.0492448	0.0255829	-0.0761526	0.0885608	-0.0895571	-0.0710844	-0.0466528	-0.0880585	0.0067695	0.012868	-0.022715	-0.0711815	-0.0924506	0.0129174	0.170345	0.0215688	-0.089954	-0.0885881	-0.065289	-0.0755838	-0.0361979	-0.0592518	0.0690322	-0.0866739	-0.0622525	0.0106882	0.0180214	0.00590607	-0.0958532	-0.0960814	-0.0995914	-0.00990654	0.0549618	0.196155	0.23862	0.0361791	-0.0458728	-0.0703419	-0.0133211
UFES.S.RN.323	0.0180367	-0.0627821	-0.0799912	-0.0839746	-0.0384731	-0.0776036	-0.0783972	-0.132034	-0.00225484	0.0260273	-0.0880755	0.0251554	0.0873363	-0.0364431	-0.0169247	-0.0958652	-0.0620669	0.17097	-0.129943	-0.0990226	0.255984	-0.0275857	0.0284201	-0.0413683	0.10763	0.195361	-0.100216	-0.0880789	-0.0394898	-0.041823	-0.058637	0.0232156	0.183815	-0.00326984	-0.0842233	-0.0941775	0.208205	-0.0188747	-0.111267	0.220552	-0.0377306	-0.0627873	-0.0780038	0.250054	-0.0854256	-0.171251	-0.12779	-0.0164428	-0.114908
UFES.S.RN.230	-0.00950293	0.015053	-0.065381	0.00416387	-0.0365078	0.0152182	-0.035687	-0.0598189	0.0320254	0.00644933	-0.0575419	-0.0745075	-0.0160732	-0.0391612	-0.046806	-0.0746982	-0.0451149	0.0699024	-0.00995763	-0.044604	-0.0136839	-0.0288987	-0.0290929	-0.043618	0.0857099	0.00531001	-0.0556328	-0.028977	-0.0539162	-0.0595277	-0.083835	0.0865325	-0.0432348	-0.000836218	-0.0522847	-0.0566189	0.000357605	-0.036111	-0.0830754	0.0810811	-0.00766536	0.0089596	-0.0975818	0.0492311	-0.0178937	-0.0742146	-0.027475	-0.0641207	0.00554503
UFES.S.RN.148	0.00983325	0.0306425	-0.0544748	0.0122601	-0.021855	-0.0286705	-0.0186925	-0.036736	0.01249	0.0173555	-0.00682747	-0.065943	0.0304263	-0.022635	-0.0401148	-0.0235154	0.00372619	-0.0142629	-0.0369864	0.0529437	-0.0439909	0.0269674	0.0253683	-0.0299018	0.0109113	0.00216622	-0.0386383	-0.0124509	-0.04863	-0.0177115	-0.0396772	0.00517717	0.106766	-0.0105367	-0.0128102	-0.0386877	0.00142881	-0.0509631	-0.0440693	-0.0265008	0.0308725	-0.00495584	-0.0637273	-0.0742742	-0.0458592	-0.0089818	-0.0432637	-0.0335446	-0.0378754
UFES.S.RN.126	0.0122498	0.114549	0.034115	-0.0232583	-0.0274	-0.0510755	-0.0172125	-0.0530527	0.0387915	-0.0551611	-0.0489025	-0.0864747	-0.0411537	0.0598665	-0.0775065	-0.0571605	0.0019278	-0.0273013	-0.0106848	0.00618537	-0.055156	0.019549	0.0216965	-0.0691668	-0.0274171	0.0340878	-0.0423101	0.0105724	-0.099135	-0.0855448	-0.0695755	-0.0429862	0.0478312	0.0171699	-0.0272536	0.0428771	0.045527	-0.101936	-0.0472727	-0.0343876	0.18456	-0.0329809	0.000977507	0.00635397	-0.0336076	0.0721147	-0.0455305	-0.104656	-0.0452938
UFES.S.RN.102	-0.0802331	-0.0388171	0.00204701	0.145588	0.00422518	0.0943545	-0.0150923	0.0530374	-0.00123813	-0.00199257	0.0314293	0.0271088	-0.0676017	0.184222	-0.041198	-0.00586526	0.0330847	-0.0762293	-0.0113746	-0.0422743	0.0654524	-0.0176706	-0.0375348	0.00273503	-0.0248285	0.0179431	0.000555156	0.0459443	-0.0309798	-0.0253513	-0.0576203	-0.0478909	0.0101432	0.0380235	0.0231049	-0.0102659	0.0298506	-0.0183263	-0.00768579	-0.0692656	0.0199543	-0.0238356	-0.0212555	-0.0463207	-0.0122857	-0.0508099	0.000613059	-0.0135527	-0.0291235
UFES.S.RN.464	-0.0680547	-0.0711304	-0.0859978	-0.0998162	0.0805651	-0.0601935	-0.0225839	-0.0584241	-0.134243	0.0359441	-0.0875254	0.0472488	-0.0114001	0.00391523	-0.0571196	-0.0681518	-0.0296702	-0.0603042	-0.0563328	0.0335973	-0.0272757	-0.0565406	-0.0216097	0.0491017	0.0454231	-0.0110919	-0.0664147	-0.0823772	-0.0206748	-0.0262863	-0.0182786	-0.0511675	0.0532315	-0.116993	-0.0532316	0.0754407	-0.0155759	0.0687853	-0.0727823	-0.111882	-0.100874	-0.0036956	-0.0287471	-0.0861273	-0.0146256	-0.0283282	-0.0546485	-0.00558937	-0.0511334
UFES.S.RN.280	-0.0287829	0.015443	-0.0546877	-0.0418111	0.0463087	-0.0279467	-0.0610553	-0.0772255	-0.0279995	-0.0329689	-0.0613669	0.0612306	0.00351842	-0.0743644	-0.0234678	-0.0836749	-0.0536233	-0.0369557	-0.0353259	0.33092	-0.0624688	-0.0242937	-0.0244879	-0.0535313	0.0064834	-0.0200583	-0.0777228	-0.0136004	0.0518486	-0.00481108	-0.0328651	0.0756825	0.188512	-0.0318245	-0.0251997	-0.0103323	-0.0264157	0.0471738	-0.0578638	-0.0234354	-0.0597286	-0.0220287	-0.0583202	0.0421278	-0.050287	0.0320186	-0.04816	0.0280625	-0.0629099
UFES.A.RN.202	-0.0779153	0.0833938	-0.0349751	-0.00898521	0.0397946	-0.0255625	0.0134522	0.0295969	-0.110383	-0.059153	0.0145455	0.0603365	-0.101346	-0.0242103	0.00935811	0.00581921	0.0176059	-0.0771898	-0.0268534	0.0377867	-0.0329213	-0.0345545	-0.0436469	0.159603	-0.0389023	0.130787	0.0375296	0.0716787	-0.0127387	0.0167748	0.0121374	-0.0263714	0.0780276	-0.0781469	0.0301061	0.0538718	0.140822	0.0551781	0.0639453	-0.0486828	0.152469	-0.00559448	0.0339839	-0.0379145	0.0214104	0.0386178	-0.00549911	0.0271684	0.00972426
UFES.S.RN.265	-0.100579	-0.0146716	-0.0412474	-0.0410158	0.199312	-0.0472897	0.00155994	-0.0403686	-0.139136	-0.00547867	-0.0235733	0.0147243	-0.143211	0.0748923	-0.0414057	-0.0561846	0.00992862	-0.127485	-0.0532639	0.0867777	-0.0190552	-0.11857	-0.0817658	0.0156406	0.062542	0.0547336	-0.0638142	0.0429265	0.0311007	-0.0044841	0.0044602	-0.0644903	0.0759703	-0.0909758	-0.050631	0.0710162	0.0502495	0.0549941	-0.0514485	-0.102257	-0.0926533	0.0284099	0.00335834	-0.0418451	0.0254415	0.0623189	-0.0707813	0.00731447	-0.0822529
UFES.S.RN.249	0.0355898	-0.0414824	0.0597967	-0.0378532	0.00109161	-0.0216472	-0.0210358	-0.0564077	0.118331	-0.0510227	-0.0428908	0.0319368	0.0337029	-0.0811783	0.00905837	-0.0445921	-0.0215655	0.0409987	0.0135918	0.267907	-0.0926992	0.0461673	-0.0116317	-0.0139802	0.0563378	-0.088692	-0.0311467	0.0123691	-0.050505	0.0202217	0.0268244	0.0262504	-0.0693286	0.121531	-0.0409119	-0.0180828	-0.0767844	-0.0252065	-0.042666	-0.0344642	-0.0117475	-0.0471075	-0.0585774	-0.0845792	-0.0603792	-0.0764234	0.0461861	-0.0635196	-0.0369404
UFES.S.RN.169	-0.0142714	-0.0796353	0.00197378	-0.0380712	-0.0487696	-0.0598001	-0.0409238	-0.0496007	0.0370919	0.00495919	-0.0281221	0.0157956	0.0264599	0.257677	-0.0637512	-0.0424684	-0.0171001	0.0122124	-0.0311178	0.0255607	-0.0858922	0.0211277	-0.0188747	-0.00857818	0.0111599	-0.0743917	-0.0632113	-0.0618455	0.0480952	-0.0460312	0.052833	-0.0090925	-0.0526866	0.0135969	-0.0448765	-0.0337557	-0.0723191	-0.00856456	-0.0438206	-0.0529472	-0.0438121	0.0191778	0.0119229	0.016831	0.00590607	0.0952367	0.00334982	0.031334	-0.0151468
UFES.S.RN.336	-0.0239412	-0.0354468	0.0461622	-0.070221	-0.0434528	-0.0409016	-0.0351386	-0.0728521	-0.0404861	-0.0107989	-0.0588669	-0.0149492	0.0064868	-0.0343978	-0.104799	-0.0568216	-0.0590849	0.0259592	0.0631823	0.0383709	-0.0520071	-0.0442736	-0.0425945	-0.0318296	-0.0739114	-0.0578349	-0.0447811	-0.0710469	-0.0870878	-0.0781809	-0.0842233	-0.0698105	-0.0206748	0.0357738	-0.058293	0.030571	-0.0674706	-0.00512104	-0.0736287	-0.0410737	-0.0993785	-0.012972	0.047213	0.124244	0.207923	0.10711	0.00304669	-0.098229	0.0707233
UFES.S.RN.305	0.0351658	0.0189768	-0.0104089	-0.018139	-0.107049	0.00837035	-0.0341049	-0.0437185	0.0326709	0.0258281	-0.0601748	-0.0827604	0.0562271	0.0228359	-0.0461606	-0.0515728	-0.0482162	0.131431	-0.0125905	-0.120297	-0.07439	0.229798	0.0553841	-0.0659208	0.0582554	-0.0849011	-0.0652907	-0.0189649	-0.0631057	-0.0804255	-0.0686712	0.068913	-0.108624	0.0986274	-0.0197926	-0.0822001	-0.0945368	-0.0944755	-0.0730633	0.0629933	0.0440283	-0.0156849	-0.0627481	0.0465982	-0.0771949	0.036489	-0.0703845	-0.0719053	-0.0317445
UFES.S.RN.229	-0.0938862	-0.0697986	-0.0457944	-0.0380695	0.167133	-0.0368501	-0.00860713	0.0112842	-0.144151	-0.0606057	-0.0107921	0.12164	-0.135581	-0.0205113	0.0701937	-0.00546845	0.0259882	-0.120792	-0.0404827	0.072864	-0.013299	-0.0833087	-0.0900595	0.103823	0.0275533	-0.0144434	0.0126603	-0.0215672	0.0134403	0.0570037	0.0556447	0.0157308	0.0714232	-0.0819412	-0.0275465	0.107214	-0.000662509	0.239185	0.0273676	-0.103994	-0.0602021	0.0365078	0.0208229	-0.0585689	0.0386911	-0.000769799	-0.0163184	0.0664606	-0.05027
UFES.S.RN.140	0.139304	0.0102471	0.0492379	-0.0559053	-0.0872104	-0.0106627	-0.0404929	-0.0304365	0.304004	0.0400467	-0.0492346	-0.0512135	0.183782	0.0379911	-0.0605103	-0.0574925	0.00487403	0.0805515	-0.0152319	-0.0316133	-0.0259831	0.0229636	0.0166811	-0.0662206	-0.0366475	-0.0496075	-0.0501355	-0.0347197	-0.0385838	-0.0633969	-0.0797426	-0.0311416	-0.0620907	0.0880244	-0.037889	-0.0314515	-0.0531549	-0.11023	-0.0443264	-0.0347197	0.0151603	-0.033313	-0.107071	-0.0871763	-0.0564196	-0.0462372	0.00518569	-0.0225617	0.00682741
UFES.S.RN.125	0.0123503	0.0771829	0.00752054	-0.0030195	-0.0647662	-0.0373934	-0.00353041	-0.00143568	0.038892	0.00254429	-0.038967	-0.0896525	-0.0391799	0.19953	-0.0731911	-0.0284917	0.0160783	0.0238475	0.0695005	-0.072394	-0.0559922	0.0580528	0.00306372	-0.0732813	-0.0638465	-0.0510483	-0.0543862	-0.0155538	-0.0592262	-0.0910643	-0.0647917	-0.0625556	-0.0752398	0.036472	-0.00514147	0.0106626	-0.0569374	-0.0620277	-0.0354639	-0.0164904	0.180446	-0.054892	0.0577462	0.0448577	0.00583284	0.108745	0.0248199	-0.0736458	0.00960164
UFES.A.RN.363	0.289889	-0.00776754	-0.0399633	-0.021935	-0.0612017	0.0354843	0.039374	0.00634375	0.0101415	-0.0112196	0.030164	-0.0228632	0.0285461	-0.0802467	-0.01811	0.0087927	0.036971	0.0138303	-0.00139992	-0.0477546	-0.0421244	0.0531872	0.0248931	-0.0486419	-0.0115755	-0.0179789	0.0264531	-0.018546	-0.0453585	-0.00554168	-0.0631006	0.00657536	-0.0496637	0.0325431	0.0148146	-0.0237079	-0.0243363	-0.0149083	-0.00848281	0.0479572	-0.000512642	0.00253067	-0.0665441	0.0357772	-0.0383727	-0.0141403	0.00215771	-0.0251214	-0.0163389
UFES.S.RN.397	-0.0756315	0.00933937	-0.0312864	0.00734853	0.10062	0.0169979	0.0021543	-0.0355592	0.0408301	-0.0325159	-0.0281306	-0.0577412	0.0475264	0.0141351	-0.00474978	-0.041072	0.0100546	-0.0149594	-0.0732762	0.0335139	-0.0629524	0.0464092	0.0345067	-0.0811783	-0.0539468	-0.0322503	-0.0543215	0.0407108	-0.0132649	-0.0497863	-0.050677	-0.0353276	0.0316048	-0.00139822	-0.0224051	0.025714	-0.027836	-0.0975563	-0.0583475	-0.0852706	-0.00916402	-0.0211074	-0.0751955	-0.0150241	-0.0493657	0.0718115	-0.0509853	0.00931383	-0.0807218
UFES.S.RN.279	-0.0944806	-0.0727346	0.0613277	0.0119161	0.00590096	0.13537	-0.0330865	-0.0726733	-0.0641923	0.0769581	-0.0483848	0.0793645	-0.108544	0.0290059	-0.0456105	-0.0304161	0.0104072	-0.115298	-0.0555954	0.00529809	0.171566	-0.0656381	-0.0784773	0.0418774	0.00494726	0.0842487	-0.0586523	-0.00998488	-0.048974	-0.0536488	-0.0409578	-0.0822767	0.0577156	-0.0193107	-0.0576458	-0.04512	0.0891313	0.00723443	-0.041135	-0.104588	-0.0312915	-0.0254382	-0.00365643	-0.0783649	0.0179584	-0.0847274	-0.0150395	-0.0516852	-0.0269794
UFES.A.RN.198	-0.0140228	-0.0227184	0.0350057	0.0239973	-0.076621	0.07205	-0.0416118	-0.0498204	-0.032441	0.0684327	-0.0245952	0.0455491	0.0585552	0.00268394	-0.0686542	-0.0454981	-0.0107632	0.0592943	-0.0528807	-0.0617688	0.102158	0.0934996	0.0389789	-0.0579728	0.0559002	0.000790174	-0.0540643	-0.0667485	-0.0659293	-0.100577	-0.0817982	-0.0959537	-0.00326303	-0.0170644	-0.0146546	-0.0494304	-0.000883902	-0.0691992	-0.0669886	-0.0292819	-0.0398168	0.0105281	-0.0697867	-0.0480186	-0.0214769	-0.0885694	-0.0259065	-0.0756656	-0.0818697
UFES.S.RN.264	-0.0133824	0.0542601	-0.0533372	0.00684103	-0.0933089	-0.0420512	-0.00303653	-0.0243584	0.00707094	0.0208348	-0.0188032	-0.0591854	0.0985354	-0.000422382	-0.0881522	-0.0626544	0.0184455	0.00279804	-0.071442	-0.0409902	-0.03255	0.05761	0.0447709	-0.0325108	0.0111122	-0.0135561	-0.0173624	-0.0188066	-0.0629473	-0.0812038	-0.0708545	-0.00586185	-0.029786	0.00184094	-0.0243176	-0.0736117	-0.00961022	-0.0404589	-0.0401217	-0.0506532	0.0694767	-0.0408165	-0.0419831	-0.0389483	-0.0147483	-0.0457791	-0.0655428	-0.0867335	-0.0840393
UFES.S.RN.244	-0.0284832	-0.0769871	0.0107103	0.00298027	0.0597217	-0.00329369	-0.0382756	-0.0750525	-0.0333198	0.0141641	-0.0634089	0.072302	-0.0631534	-0.0155231	-0.0770263	-0.0224919	0.00100305	-0.104096	-0.0860745	0.00526062	0.087229	-0.047879	-0.0485414	-0.0476116	0.0536164	0.0504913	-0.0516648	-0.0648173	-0.0199748	-0.0682046	-0.0784619	-0.0457842	0.0291098	-0.0109181	-0.0642399	-0.0521825	0.0478806	0.0175003	-0.0669307	-0.029224	-0.0922122	0.014801	0.0197227	-0.0170507	0.0825508	-0.112396	-0.0291269	-0.0624943	-0.0663568
UFES.S.RN.167	-0.0750984	0.086679	-0.0611949	-0.074545	-0.0093735	-0.0602123	-0.0577276	-0.0593795	-0.0658851	0.00876205	-0.0688109	0.0519134	-0.0755804	-0.0593284	-0.108187	-0.0461589	-0.0484222	-0.064538	-0.0999064	0.0883735	0.0167288	-0.0701409	-0.0918784	-0.0118003	0.105351	0.148123	-0.0701801	-0.0439926	-0.0464518	-0.119972	-0.109154	-0.0582112	0.116906	-0.0903167	-0.0490353	-0.0243329	0.142233	0.0130349	-0.0788894	-0.0468026	-0.0868425	-0.0350926	-0.0386009	0.0215705	0.0429605	-0.0124236	-0.0687172	-0.057593	-0.0717588
UFES.S.RN.335	0.0448696	0.1467	0.0428498	0.000463193	0.0286364	-0.00300077	0.00744561	-0.000294655	0.0208314	-0.0365913	-0.040636	-0.112865	-0.0736321	0.0353497	-0.08048	-0.0310973	-0.0132223	-0.0368314	-0.0356699	-0.0464314	-0.0796728	0.0807371	-0.0159336	-0.0894686	-0.0800338	0.00769765	-0.0181202	0.0661405	-0.0365419	-0.0547984	-0.0346141	-0.026758	-0.0548971	0.0254364	-0.0161771	0.0160186	0.00274525	-0.103505	-0.0277662	-0.0490694	0.215775	-0.0364227	-0.0221343	-0.0443894	-0.0220628	0.115974	-0.0143157	-0.0636064	-0.0285973
UFES.S.RN.288	-0.0656007	-0.0166914	-0.0259388	-0.0645788	0.00246595	-0.0539928	-0.0552548	-0.0358317	-0.136004	-0.0238901	-0.0719581	0.0740561	-0.0913726	-0.0100223	-0.0312489	-0.0582044	-0.0422028	-0.0498885	-0.0187538	-0.00141525	-0.0487066	-0.0508082	-0.0875322	-0.00323919	0.161682	-0.00676446	-0.0705173	-0.0822648	0.0276759	-0.0355405	0.0450587	0.178428	-0.0529676	-0.102362	-0.0741941	0.00155654	-0.0192102	0.156008	-0.0675183	-0.0419882	-0.0679781	0.0432501	0.0200719	0.159391	0.158302	0.0631091	0.0283588	0.0109147	0.0407722
UFES.S.RN.226	-0.0703981	-0.0285138	-0.0672662	-0.0764013	-0.0201281	-0.0681569	-0.0544322	-0.0537425	-0.00685812	0.053739	-0.0748822	-0.0637478	-0.000161819	0.118187	-0.0866262	-0.0564452	-0.0329502	-0.00738436	-0.0357278	-0.0642859	-0.0333657	0.0937925	0.0111718	-0.0487816	-0.00422184	0.000146429	-0.106693	-0.0603673	-0.0478398	-0.0923229	-0.0571519	-0.0624092	-0.0418417	-0.0369098	-0.0321583	-0.00464589	0.00643401	-0.0389329	-0.099479	-0.0950239	-0.0624722	-0.0205573	-0.0306222	-0.0275874	0.0219026	0.0442617	0.00951138	-0.0927009	-0.0258452
UFES.S.RN.136	0.0344965	-0.0870673	0.0174901	-0.0956148	-0.0238867	-0.0929905	-0.0394575	-0.0682727	0.00109161	-0.0193328	-0.118917	0.00414854	0.0822528	-0.0457417	-0.0875748	-0.0794054	-0.0343671	0.0647269	0.0790017	0.0570003	-0.0530476	-0.0795025	-0.052065	-0.0455151	-0.00610709	-0.0190671	-0.0818833	-0.0814541	-0.0867233	-0.0843731	-0.0913521	-0.0600794	0.0194979	0.0764148	-0.0668268	0.0215688	-0.0347912	0.0205334	-0.0638976	-0.0266592	-0.0966724	-0.0702125	0.189482	0.0782439	0.0443707	0.0241114	-0.0406121	-0.0735112	0.0439245
UFES.S.RN.124	0.137673	-0.0321294	-0.0277951	-0.00274191	-0.0438819	-0.0193192	0.0150122	-0.0203597	0.173113	-0.0149748	-0.00731113	-0.0814133	0.0341576	-0.0343586	0.00810808	0.00129086	0.0027742	0.175396	-0.0393434	-0.0674331	-0.0290196	-0.000211206	0.0557946	-0.0327271	-0.053734	-0.062479	0.00958461	0.0128238	-0.0289753	-0.0388018	-0.0256425	0.00188352	-0.0295339	0.0306613	0.00497111	-0.0166914	-0.0655581	-0.0345868	-0.029098	0.119135	0.0388188	-0.0447794	-0.0707676	0.0634003	-0.0486845	-0.0684754	0.0204142	-0.00545994	-0.0346124
UFES.A.RN.362	-0.0940259	-0.0994432	-0.109627	-0.0691191	0.0485056	-0.0824181	-0.0574534	-0.051612	-0.121811	0.0198079	-0.0769667	0.0966791	-0.116519	-0.0112843	-0.0128409	-0.0379231	-0.0266047	-0.0736304	-0.0855823	0.0998877	0.0371413	-0.103587	-0.0766175	0.0545088	0.278908	-0.00615307	-0.0750576	-0.0942984	0.00955395	0.00956247	0.0161651	0.164053	0.0473986	-0.118142	-0.0571911	-0.0699553	0.00388117	0.119621	-0.0598819	-0.0498068	-0.07767	0.0565064	0.0042916	0.0017064	0.073208	-0.0964493	-0.0305081	-0.0189156	-0.0799146
UFES.S.RN.386	0.0057	-0.0264123	-0.0478364	-0.083198	0.00492172	-0.0412337	-0.055609	-0.0797409	-0.0323882	-0.029396	-0.0807423	-0.00685131	0.0323813	-0.0478432	-0.0657914	-0.0693303	-0.0514553	0.185797	-0.031753	-0.0504761	-0.0322009	-0.0736424	-0.00264994	-0.073375	0.0582946	-0.0141437	-0.0713399	-0.0718474	-0.0433966	-0.0719564	-0.077062	0.0244606	-0.0139819	-0.00436659	-0.0787634	-0.0334543	-0.00223611	0.0268618	-0.0739608	0.188546	-0.120317	0.0480475	0.119941	0.23116	0.00573917	-0.0281017	-0.0562953	-0.0465761	-0.0546536
UFES.S.RN.278	-0.0532929	0.0803846	-0.0787293	-0.0246394	0.0171154	-0.00468676	0.00388628	-0.0516239	-0.0881028	0.018391	-0.045132	-0.0709958	-0.0223965	-0.0211312	-0.0770143	-0.0313783	0.0145966	0.0359475	-0.0659242	0.0118292	0.0291677	0.00364956	-0.00403791	-0.0433847	0.054565	0.0523766	-0.0315146	0.0288612	-0.0518095	-0.081306	-0.088285	0.0802092	0.100308	-0.0338545	-0.0370647	0.006371	0.0488292	-0.0499277	-0.0622355	0.0817828	-0.00977371	-0.0114137	-0.0392753	0.0251111	-0.0326471	0.0248369	-0.0661133	-0.098544	-0.0682182
UFES.S.RN.262	-0.0154857	0.0685485	-0.0118855	-0.0285138	-0.0518572	-0.0338511	-0.00139311	-0.0180317	-0.00205729	0.0646282	-0.0382347	-0.022417	0.0669273	0.00122104	-0.0855721	-0.0825543	0.00369724	0.0456547	-0.0805703	-0.0393468	-0.00748995	0.0227235	0.000986022	-0.0313357	-0.00457266	-0.016596	-0.0634889	-0.0363648	-0.0926822	-0.0893954	-0.0696794	-0.0379384	-0.0253326	0.015661	-0.0231425	-0.06307	-0.00890346	-0.0388154	-0.0525282	-0.0476048	0.0678418	-0.0424514	-0.0567313	-0.0255965	-0.0327748	-0.0591223	-0.077481	-0.0701035	-0.0777126
UFES.S.RN.241	-0.0230982	-0.0182122	-0.0157513	-0.0473663	0.0660434	-0.039122	-0.017904	-0.0293909	-0.00545483	0.0813689	-0.0392906	-0.00380289	-0.0156185	0.14769	-0.0243397	-0.0779902	-0.0104719	0.00198059	-0.0254262	0.0050256	-0.0956557	0.0338442	-0.0117782	-0.0609599	-0.000476879	-0.0658902	-0.0547098	-0.00370071	-0.0417532	-0.0361247	0.0360446	-0.0329059	-0.0198318	-0.0167732	-0.06588	0.0140857	-0.0661593	-0.0319097	-0.0779374	-0.064584	-0.0493606	-0.0125973	0.0293227	0.0154975	-0.0225907	0.10608	-0.012502	-0.0327561	-0.0487952
UFES.S.RN.166	0.33402	-0.0943018	0.0589622	-0.0550794	-0.102776	-0.029975	-0.0668302	-0.0811272	0.414888	0.0703776	-0.0736986	-0.0859808	0.519466	0.0060338	-0.0826326	-0.0768049	-0.0336399	0.224219	-0.0317342	0.00433758	-0.0729271	0.0542312	0.19641	-0.0775712	-0.0053799	-0.0768815	-0.0741311	-0.038577	-0.0817811	-0.069596	-0.0976499	-0.0532639	-0.0570498	0.0822937	-0.079213	-0.0577889	-0.0776189	-0.119708	-0.0430321	0.00919291	-0.0533269	-0.0877502	-0.131067	-0.066212	-0.105237	-0.0725746	-0.0277083	-0.0554557	-0.0368382
UFES.S.RN.334	0.00219517	-0.074877	-0.0391646	-0.0951329	-0.0276197	-0.0686235	-0.0492788	-0.0729424	-0.045728	-0.0225975	-0.0837788	0.0303888	-0.0132734	0.0432552	-0.029488	-0.0953151	-0.0507451	-0.0242426	-0.0586744	-0.0272859	-0.047414	-0.00783396	0.0285018	-0.0370715	0.0168548	-0.0199902	-0.0785914	-0.0926805	0.0064885	-0.0262863	-0.00938031	0.032664	0.0157649	-0.0233264	-0.0775849	-0.0566291	-0.0179176	0.0964169	-0.114464	0.000986022	-0.113519	0.000987725	0.183408	0.142887	0.0331443	0.032555	-0.0799384	-0.00512104	-0.0633101
UFES.S.RN.285	0.0371515	-0.0914373	0.0384101	-0.105605	-0.03575	-0.0950188	-0.0527258	-0.0599977	-0.0632249	-0.00169114	-0.0825424	-0.0493963	0.0764778	-0.00234169	-0.0867931	-0.086117	-0.0481038	0.049117	0.0690118	0.00111375	-0.0635059	-0.0805941	0.00397994	-0.0545684	-0.076512	-0.0445121	-0.0829749	-0.0942541	-0.0812583	-0.0906164	-0.0760521	-0.0316661	0.0198113	0.00179496	-0.0618302	-0.0118378	-0.0438445	-0.0273915	-0.0724826	0.0143991	-0.131952	-0.0413308	0.222579	0.118366	0.022204	0.0848397	-0.0398304	-0.0844378	0.0119229
UFES.S.RN.225	0.047649	-0.0481565	-0.00260907	-0.0979173	-0.0744275	-0.055953	-0.0609616	-0.103358	0.054989	0.0607912	-0.102955	-0.0688722	0.16706	-0.0836374	-0.112826	-0.0882646	-0.0788196	0.0928661	-0.0113473	0.0247245	-0.0188202	-0.0429334	0.0636523	-0.0848159	-0.0205862	-0.0382296	-0.109944	-0.0964016	-0.0979241	-0.132104	-0.105831	-0.0221053	-0.0127778	0.0713023	-0.0958243	-0.0706535	-0.0366253	-0.047804	-0.118185	-0.0303667	-0.0685333	-0.0298967	-0.0638465	-0.0200668	-0.0422317	-0.0873126	-0.0171563	-0.108129	-0.00989462
UFES.S.RN.134	0.134321	0.0811339	-0.06112	-0.00890346	-0.0500435	-0.0563907	-0.0267427	-0.0808479	0.154775	-0.002403	-0.0766976	-0.0885115	0.271529	-0.00586356	-0.0537851	-0.0863606	-0.00291902	0.150502	-0.0970215	-0.0305081	-0.0417378	0.0741804	0.177488	-0.0941519	-0.000885605	-0.00635232	-0.0761935	0.0300788	-0.0740085	-0.0871133	-0.099244	-0.0187963	-0.0183672	0.0619663	-0.062542	-0.0495479	-0.0080264	-0.114745	-0.0689795	0.0895571	0.14131	-0.0860659	-0.143901	0.0333538	-0.0585927	-0.0132854	-0.0770723	-0.098263	-0.10634
UFES.S.RN.122	-0.0384118	-0.0822324	-0.0502666	-0.0645533	0.0722731	-0.0333606	-0.0322809	-0.0620328	-0.0610451	0.0370187	-0.0620975	0.00804677	0.0561777	0.0124832	-0.0611966	-0.0633305	-0.0360889	-0.040028	-0.0838265	0.0178119	-0.00278448	0.013379	0.0230198	-0.0130486	0.0305744	-0.0474838	-0.0859467	-0.0279127	-0.0111702	-0.0462866	-0.0069007	-0.0243346	0.0416611	-0.0522251	-0.0704219	0.0545037	-0.0529046	0.0450382	-0.0567211	-0.0972259	-0.0684209	0.021264	-0.0328242	-0.0494594	-0.0463343	-0.0478602	-0.0680922	-0.0204381	-0.104385
UFES.A.RN.433	0.0413835	-0.0314737	-0.00793784	0.0110271	-0.00810133	0.0984196	-0.00868547	-0.036564	0.0571536	-0.056469	-0.00525047	0.0602105	0.00437164	-0.0608662	-0.0137162	-0.0308368	0.000151539	-0.0365708	-0.0611677	-0.00355255	-0.0194656	-0.0309338	-0.0522029	-0.0133381	0.0794598	-0.0463684	-0.0220747	0.0247194	0.0199186	-0.00817286	0.0461997	0.0123742	-0.0232583	-0.0450213	-0.0332448	-0.0633373	-0.0424225	0.0105604	-0.0560739	-0.0099372	-0.0349904	0.090756	-0.0780736	-0.0179023	-0.0747238	-0.0486181	-0.0355984	0.00268905	-0.0536267
UFES.S.RN.383	-0.102487	-0.105094	0.0631568	-0.0668081	0.105143	-0.0623104	-0.0481174	-0.0460227	-0.136828	0.0291439	-0.063884	0.0624602	-0.15027	0.12497	-0.133233	-0.065117	-0.038812	-0.124709	0.0586335	0.0235188	-0.0218993	-0.114857	-0.109431	0.00202487	-0.0264753	0.0443962	-0.0624432	-0.0732541	-0.0729032	-0.100058	-0.0367871	-0.0898143	0.0534563	-0.0404299	-0.0380201	0.0297689	0.0375705	0.106477	-0.0594442	-0.122897	-0.0983073	-0.00768579	0.254351	0.126721	0.135934	0.110991	0.0120795	-0.0798295	0.0319862
UFES.S.RN.275	0.0177319	-0.0640237	0.141694	0.0688653	-0.0556379	0.0401114	-0.0178188	-0.0527224	0.0508302	0.00792586	-0.0335854	0.0815188	0.0439449	-0.036748	-0.0687462	-0.0221735	0.0223965	-0.0438309	0.0266438	0.115637	0.132039	-0.0424088	-0.0641463	-0.0159148	-0.0425417	-0.0423884	-0.025588	-0.0246905	-0.0636796	-0.0533678	-0.0481702	-0.0913624	-0.00710166	0.224035	-0.0320749	0.0300942	-0.0365691	-0.0360395	-0.0221207	-0.0701188	-0.0338205	-0.0260938	-0.0230454	-0.0911972	0.062731	-0.0137281	0.0330115	-0.0855925	0.0472982
UFES.S.RN.416	0.229326	0.0576509	-0.0143531	-0.0665748	-0.0599449	0.0245644	-0.0488207	-0.0532827	0.0427766	-0.00293775	-0.0364874	-0.043618	0.139861	-0.0373083	-0.0271565	-0.103287	-0.0362371	0.00244211	-0.0998979	-0.0830277	0.014864	0.0211924	0.0608066	-0.108737	0.0838162	-0.0162537	-0.0509699	-0.0378958	-0.0366083	-0.0590798	-0.104462	-0.000597794	-0.0535585	-0.00834998	-0.0602668	-0.081461	-0.0179278	-0.0445615	-0.0779442	0.0384424	0.0143258	-0.0472608	-0.120551	0.0590456	-0.0366475	-0.115917	-0.0738603	-0.0613312	-0.105939
UFES.S.RN.259	0.129272	0.0845144	-0.0305762	-0.00880128	-0.122533	-0.00758191	-0.0107172	-0.0765307	0.0368569	0.0318875	-0.0424071	-0.0785743	0.144245	-0.0352663	-0.0813145	-0.0431718	-0.00843683	0.0887839	-0.071161	-0.121731	-0.0116624	0.110813	0.100315	-0.103416	0.00624157	-0.0324768	-0.0269164	-0.0461572	-0.0308197	-0.0621895	-0.0986735	-0.0430475	-0.0735283	0.0559802	-0.0521365	-0.0747357	-0.0252525	-0.0874795	-0.0595106	0.0320544	0.143286	-0.0414722	-0.105864	0.0119126	-0.0847171	-0.0717247	-0.0605784	-0.0635042	-0.067835
UFES.S.RN.240	-0.0169452	0.0160408	-0.0737599	-0.0674399	-0.0242801	-0.0488923	-0.0459392	-0.0574261	0.0049132	0.0519287	-0.0766925	-0.0725831	0.0640628	0.0161532	-0.0982715	-0.0938488	-0.0136856	0.00298197	-0.0895231	-0.0684379	0.00416387	0.022669	-0.0140551	-0.0744768	-0.0107155	-0.00634722	-0.0635434	-0.0542159	-0.0618267	-0.0744632	-0.0669239	-0.0393979	-0.0244504	-0.0115568	-0.0616002	-0.0326828	-0.00614796	-0.0608816	-0.0736577	-0.0841892	0.0537373	-0.0476576	-0.0492925	-0.0448527	-0.0501576	-0.102263	-0.0639538	-0.040653	-0.0988421
UFES.S.RN.165	-0.066803	0.0200412	-0.0575828	-0.0329979	-0.016533	-0.0748651	-0.00868718	-0.0478057	-0.0936512	0.00394418	-0.0347571	0.0677021	-0.0892966	-0.0927146	-0.0333879	-0.0233451	-0.0129635	-0.0951141	-0.0508661	0.0648223	-0.017594	-0.0543522	-0.065318	0.0133551	0.121608	0.0828897	-0.0267597	-0.0244572	0.0194485	-0.0409578	0.0284014	0.0179925	0.0460532	-0.0834262	-0.0407399	-0.0506941	0.0727857	0.075657	-0.0448356	-0.0445955	-0.0504471	0.00458111	0.00669287	0.0111327	0.0306494	-0.0242665	-0.0379418	0.000814016	-0.0119468
UFES.S.RN.332	-0.0335412	-0.0141369	0.0965088	0.0152506	0.00736216	0.29466	-0.0344353	-0.0370239	-0.0955143	0.0100427	-0.0366202	0.0176008	-0.0522881	0.0215688	-0.0600726	-0.0458149	-0.00311827	-0.111496	-0.0321225	-0.0461623	0.000212847	-0.0468486	-0.0512578	-0.0522012	-0.0811697	-0.0234116	-0.0492295	0.0266013	-0.0582845	-0.0760726	-0.0675966	-0.0508422	-0.00498479	-0.0145711	-0.044008	-0.00478724	-0.0321106	0.00916396	-0.0588754	-0.0825202	-0.0583986	0.026603	0.133621	0.202223	0.234853	0.11156	-0.0252866	-0.074109	-0.0194299
UFES.S.RN.284	0.0547217	-0.0930688	0.22458	0.000480223	-0.0378498	0.00497792	-0.00565068	-0.0410226	0.121072	-0.0674842	-0.026569	0.024842	0.0809347	-0.0770331	-0.0233264	-0.00438533	0.016768	0.0348405	0.0617603	0.364313	-0.0679474	-0.0218107	-0.0669648	-0.0131133	0.00568808	-0.0784585	-0.0302799	-0.0167374	-0.0280949	-0.023403	0.0145779	-0.0445376	-0.0722084	0.278353	-0.0194384	0.0469456	-0.0829426	-0.0369847	0.00924911	-0.0940123	-0.0525623	-0.0331273	-0.0282056	-0.072004	-0.0271974	0.0176416	0.130416	-0.0471977	0.0515046
UFES.S.RN.213	0.0018171	0.00763975	0.0232139	0.00705391	0.000102151	0.00265329	0.0252763	0.00582773	-0.00255117	0.00980771	0.00669968	0.0112774	-0.00381652	0.00494216	0.0122839	0.01577	0.00835502	0.000200926	-0.00332093	0.0112076	0.0149645	0.0109896	0.0145421	0.0159403	0.00945177	0.0203767	0.00720378	0.00810127	0.00517377	0.0112706	0.0108483	0.0135527	0.0242851	0.0114205	0.00305861	0.00715439	0.013551	0.0178273	0.0102028	0.00622794	0.004123	0.0216846	0.00178474	-0.0125088	-0.000485394	0.00922868	0.00398335	-0.00362578	0.0112451
UFES.S.RN.121	-0.0354656	-0.0221496	-0.0154737	0.0479828	-0.0310922	0.101655	0.0629268	0.101552	-0.0829204	-0.0138933	0.0897785	-0.0325619	-0.0551492	-0.0393655	0.0480611	0.0726222	0.0951805	-0.0600301	0.0329246	-0.00921511	-0.0471398	0.0308435	-0.0255506	0.0329842	-0.0695125	-0.022526	0.0692076	0.0986734	-0.0260206	0.0545411	0.0461571	0.00390161	-0.0378192	-0.0230522	0.0819224	0.0499566	-0.0223267	0.0653128	0.183201	0.0176519	0.0160152	0.0317035	0.0637886	-0.0750814	0.0821251	0.0178426	0.323102	0.0330881	0.0442123
UFES.S.RN.143	-0.0204875	0.327686	-0.0346839	0.010976	0.0119859	-0.0154363	0.0109334	-0.00851517	0.0388375	-0.0438751	-0.0291865	-0.0630121	-0.0190961	-0.0749673	-0.0301589	-0.0397862	-0.00224122	0.00646466	-0.0663704	-0.0846252	0.0582265	0.03505	0.0212742	-0.0606908	-0.0615594	-0.0169145	-0.0291508	-0.0460499	-0.0213458	0.0161293	-0.0414296	0.0830413	-0.077636	0.0359492	0.014474	-0.0629201	-0.0190569	-0.0737905	-0.036455	0.0120233	0.299348	0.0354417	-0.092643	-0.00671337	-0.0724332	-0.0978441	-0.0145745	-0.0343603	-0.0602344
UFES.S.RN.377	0.0244061	-0.0283129	0.00974129	-0.0331137	0.000211144	-0.0276793	9.53386e-05	-0.0230999	0.0279994	0.0122584	-0.0105196	-0.00360023	-0.00745418	0.00598781	-0.0105554	-0.000980975	0.00705902	0.0288782	-0.0055536	0.0108483	0.00383348	-0.00669804	-0.000335527	0.0123026	0.0381291	0.0101824	-0.00299055	-0.0283197	-0.0171972	-0.012037	-0.00637106	0.00289001	0.0037875	-0.00252051	-0.00994571	0.00492172	0.0103816	0.0085696	-0.00701651	0.00118528	-0.002793	-0.00677468	-0.0205862	0.0171052	-0.00786972	-0.0243823	-0.00105931	-0.0114784	0.00292407
UFES.S.RN.274	-0.0242511	-0.0484018	0.0275873	0.0273506	0.000728865	0.00562166	-0.0237402	-0.0338222	-0.0473527	-0.00408389	-0.0446585	0.0512441	-0.0664147	0.0767554	-0.0568709	-0.00561491	0.0085134	-0.0942439	-0.0415658	-0.0157973	0.00294621	0.0443996	-0.0237028	-0.0213679	-0.0447164	-0.0267665	-0.0699127	-0.0146886	-0.0447794	-0.0611626	-0.027865	-0.0598172	-0.0139597	0.0195405	-0.0511096	0.0115278	-0.0364022	-0.00589932	-0.0678504	-0.0952419	-0.0472352	-0.0170286	0.0244231	0.0349512	0.154691	0.0871303	0.0022684	-0.0835523	-0.0607198
UFES.S.RN.414	0.0487508	-0.051738	0.0270611	-0.0991571	-0.113134	-0.0590661	-0.0640747	-0.097105	0.0443826	0.103575	-0.11684	-0.070112	0.133505	-0.0553723	-0.110319	-0.0623411	-0.0491494	0.102398	-0.00462545	0.0258264	-0.0247433	0.0199884	0.0404009	-0.0865241	-0.0382177	-0.0361911	-0.0802739	-0.0849964	-0.0944806	-0.132407	-0.0972361	-0.0542551	-0.015891	0.0733409	-0.0778625	-0.0325534	-0.0448901	-0.0827638	-0.110058	-0.0714148	-0.0557231	-0.0578314	-0.094123	-0.0686082	-0.0364465	-0.0435924	0.00267883	-0.12014	0.0207122
UFES.S.RN.258	0.0677072	0.0885165	-0.0134608	0.0364141	-0.0791908	0.0563668	-0.0287267	-0.0795536	0.144829	-0.022652	-0.0304434	-0.0488139	0.129514	-0.0621742	-0.0506174	-0.0845979	-0.00162472	0.0539144	-0.0545139	-0.0559087	-0.0437219	0.0483115	0.0701289	-0.0614793	-0.0773345	-0.0575113	-0.0219776	0.0159182	-0.0544492	-0.0277458	-0.0754697	-0.0067304	-0.0760828	0.00752905	-0.0570327	-0.0585569	-0.053097	-0.0797307	-0.0789251	-0.0412184	0.0821898	-0.0665067	-0.0756349	-0.00984353	-0.0549567	-0.0564826	-0.0668796	-0.0730838	-0.0703896
UFES.S.RN.238	-0.0169997	-0.0261636	-0.0461827	-0.000991193	0.0248403	-0.0236568	0.0158262	-0.0195457	-0.0560245	-0.0254007	-0.062697	0.0421039	-0.0254433	-0.0307346	0.0122005	-0.0185017	0.0255999	-0.0181475	-0.0596043	0.0434391	0.00129938	0.000602841	-0.0333113	-0.00147145	0.229485	-0.0466783	-0.0294096	-0.0149305	0.0308486	0.0327305	0.0604081	0.165209	-0.0413649	-0.0453312	-0.0049865	-0.0346107	-0.0352391	0.0331988	0.00403104	-0.0102471	0.00731788	0.0497011	-0.0203103	-0.0050989	-0.0380355	-0.0493963	-0.0101501	0.0365674	-0.0656449
UFES.S.RN.145	-0.0617978	0.104663	-0.0427426	-0.00457607	0.0751137	0.00694662	0.031443	0.025576	-0.115809	0.0445427	-0.000715303	0.00292577	-0.0660264	0.0022105	-0.0461793	0.019595	0.027635	-0.062009	-0.0496075	0.0735742	-0.0392838	-0.0301453	-0.0312761	-0.00786632	-0.0630614	0.130982	-0.0114512	0.0348746	-0.00786121	-0.053281	-0.0387167	-0.0224306	0.0852467	-0.0709277	0.0340469	0.0100427	0.134459	0.0136906	-0.0117305	-0.0316287	-0.0416953	-0.0124253	0.00748307	-0.0297587	0.0431479	0.0439636	-0.0043683	-0.0330524	-0.0209916
UFES.S.RN.331	-0.0413223	-0.0280063	0.0765511	0.0318227	-0.0233673	0.214755	-0.0267614	-0.0185784	-0.0522472	-0.035205	-0.0345664	0.0365146	-0.0741192	0.0320527	-0.0214888	-0.035331	-0.00902608	-0.0804051	0.0495479	-0.0281851	-0.00101163	-0.0143531	-0.0510772	0.0107359	-0.0468009	-0.0241677	-0.00970899	0.0464518	-0.0445223	-0.0262488	-0.0393161	-0.0684583	-0.0357142	-0.0012773	-0.0569408	0.00803826	-0.0178801	0.0294828	-0.0455816	-0.0687581	-0.0202831	0.00477185	0.213887	0.0197534	0.0945333	0.0986274	-0.00777776	-0.0687768	0.0177489
UFES.S.RN.283	0.0527019	-0.0515336	-0.0518828	-0.0685111	-0.0534513	-0.0686968	-0.0554404	-0.115634	0.0548903	0.0944124	-0.0955603	-0.033846	0.0934332	-0.0813945	-0.101216	-0.0799333	-0.08407	0.19861	-0.116821	-0.0601425	0.0429009	-0.00462886	0.0303019	-0.0624347	0.220506	-0.0214684	-0.0749179	-0.0702738	-0.0825679	-0.105508	-0.0890701	0.0339958	0.01335	-0.0257413	-0.0828098	-0.0983839	-0.0198641	-0.0535228	-0.0915889	0.169981	-0.0227355	-0.0595004	-0.101412	0.165762	-0.0615321	-0.152978	-0.107175	-0.0464075	-0.107875
UFES.S.RN.173	0.0144382	-0.0963539	-0.0184915	-0.0941298	-0.0280216	-0.0615321	-0.0707557	-0.067256	0.0821932	0.0570855	-0.0626374	0.0248352	0.0495496	0.114508	-0.0547115	-0.0591871	-0.0197688	0.0128221	-0.0178631	0.053802	-0.00660267	0.0133074	-0.01405	0.0332448	0.0857661	-0.093452	-0.0747783	-0.0851208	-0.069315	-0.0702431	-0.0893988	-0.104491	0.0256663	0.0526099	-0.0541018	-0.0036411	-0.0871644	0.0407517	-0.0788042	-0.0972974	-0.0736441	-0.0710691	-0.078324	-0.135704	-0.0379758	-0.0629184	0.00536451	-0.0879495	0.0126262
UFES.S.RN.119	0.0551236	-0.0547319	-0.000754472	-0.0496978	-0.0411946	-0.0353651	-0.035222	-0.057949	0.013757	0.0331409	-0.0692537	-0.0436009	0.0822732	0.0783869	-0.0636694	-0.0704866	-0.0385617	0.0076108	-0.0277577	-0.0511641	-0.0422556	0.0329178	0.0491153	-0.0651647	-0.0168583	-0.030755	-0.0546996	-0.0786237	-0.0857662	-0.106833	-0.08618	-0.0385157	-0.0301249	-0.0584445	-0.0658697	-0.0116624	-0.0338341	-0.0159761	-0.0975971	-0.0402204	-0.0465404	0.0141079	0.0288646	0.165843	0.244837	0.0564468	-0.00265675	-0.0945658	-0.00242003
UFES.S.RN.142	-0.0293228	0.0837481	-0.0655308	-0.0568692	-0.0174561	-0.00881661	-0.00633189	-0.0290588	-0.0706893	-0.0438121	-8.68854e-05	0.0513241	-0.051348	-0.122674	-0.0151093	-0.0472165	-0.0171648	-0.0487356	-0.0742691	0.017066	0.00208958	-0.00703694	-0.0231544	-0.00911123	0.0949267	-0.0491664	-0.0155061	-0.00945694	0.0817504	0.011509	0.0583883	0.0521944	-0.0288664	-0.0150361	-0.0589912	-0.0375671	-0.0503722	0.00869903	-0.0359237	-0.0483286	0.11442	0.055643	-0.0523034	-0.00571369	-0.0569152	-0.0832628	-0.0458898	0.0298643	-0.0709431
UFES.S.RN.375	-0.0468997	-0.0303054	-0.0264395	0.0402953	0.117175	0.056033	-0.0370222	-0.0442941	0.0817385	-0.0272008	-0.0673071	0.0117355	0.00319826	-0.00677638	-0.0205096	-0.0727551	-0.0103885	-0.0344659	-0.0923144	0.043044	-0.0211074	-0.0138422	0.0126586	-0.0407382	0.00990989	-0.0470734	-0.0686763	-0.00689559	0.0379468	0.00236207	-0.0313119	-0.00893752	0.0392616	-0.0377647	-0.0391015	0.0268141	-0.0482792	0.0028304	-0.0778539	-0.0869805	-0.0230505	-0.00408389	-0.072222	-0.0551373	-0.0702772	-0.0113882	-0.0681501	0.00245233	-0.0922667
UFES.S.RN.277	0.0371941	-0.0178665	-0.0168106	-0.0629439	0.0649841	-0.025663	-0.0615815	-0.1007	4.25447e-05	0.0437797	-0.0773481	-0.00579884	-0.0162094	-0.0196274	0.00410597	-0.0401779	-0.0302645	-0.0683919	-0.0854954	-0.0325636	0.0662648	0.0365316	-0.00534413	-0.0240842	0.12304	0.0524754	-0.0679457	-0.0417583	-0.0133075	-0.0282856	-0.0305813	-0.00727026	0.0531055	-0.0684124	-0.0674076	-0.0820451	0.050333	-0.0353106	-0.0523017	0.0116316	0.0676	-0.0590849	-0.0930347	-0.0928099	-0.0676732	-0.110412	-0.0674195	-0.024917	-0.100903
UFES.S.RN.410	-0.0565354	-0.0464978	-0.0388853	-0.0719053	0.0269861	-0.0809892	-0.0649229	-0.0689165	-0.0313988	0.0324767	-0.0675762	-0.0311518	-0.0771557	0.0187128	-0.0502836	-0.0659992	-0.0233026	-0.023495	-0.0429402	0.0830515	0.0755684	-0.029098	-0.0803404	-0.0110339	0.105181	0.0510074	-0.0459971	-0.0895912	-0.0953287	-0.0606636	-0.0732626	-0.0419899	0.0211959	0.0120778	-0.0403073	-0.0348065	0.0507383	-0.006337	-0.0917047	-0.0614913	-0.0331546	-0.0507179	-0.0490745	-0.0151297	0.0278036	-0.0819071	-0.0197126	-0.0666616	-0.0405508
UFES.S.RN.256	-0.0350313	0.0499396	-0.0384561	-0.000757878	-0.0086463	0.0252831	0.0366662	-0.011819	-0.0623479	-0.0298507	0.0166845	-0.0335326	-0.0561199	-0.0253496	0.0100921	-0.0112434	0.0127199	0.0336024	-0.059371	0.0446091	-0.0396806	-0.0385038	0.00532534	-0.0274648	0.0339549	0.0102232	-0.006228	0.0461861	-0.00170136	-0.0162112	0.0264531	0.0207275	0.00898003	-0.0361996	-0.0440931	-0.0259474	0.0132325	-0.0148062	0.0173777	0.0232378	-0.00415712	0.0518078	-0.018672	0.00824773	-0.0602821	-0.0248097	-0.0309917	-0.0123742	-0.058855
UFES.S.RN.224	0.0305489	-0.062915	-0.0328225	-0.0770825	-0.0587443	-0.0131065	-0.0480884	-0.085802	0.0519389	0.127991	-0.121928	-0.0883139	0.121392	-0.0763842	-0.130862	-0.0496331	-0.0486181	0.043451	-0.0528007	0.0174594	-0.0509069	0.051898	0.0690322	-0.085056	0.0353736	-0.0834297	-0.108311	-0.0624535	-0.0813043	-0.117826	-0.109818	-0.0504454	-0.0345613	0.00455897	-0.0721795	-0.061527	-0.0893187	-0.0770808	-0.0921985	-0.0573018	-0.0692417	-0.0423135	-0.105768	-0.0760385	-0.0705718	-0.080996	-0.00849814	-0.109774	-0.0106031
UFES.S.RN.330	-0.0697731	-0.0363188	-0.0160613	-0.0785862	0.0610501	-0.0609752	-0.0350739	-0.0311058	-0.137366	0.0581107	-0.0494355	-0.0162895	-0.12505	0.0771301	-0.0204347	-0.0394285	0.0374564	-0.111198	0.0220337	0.00846231	0.0112825	-0.0620056	-0.080933	0.0183467	-0.00781182	0.0204414	-0.0536147	-0.0695772	-0.0153682	-0.025663	-0.0181237	-0.0472659	0.0210715	-0.100446	-0.0586966	0.0231424	0.0159573	0.0890785	-0.060919	-0.110322	-0.0660622	-0.0166539	0.182626	0.0198709	0.0885625	0.108112	-0.0268619	-0.0297877	0.0262964
UFES.S.RN.282	-0.0281613	-0.0504386	-0.107924	-0.0603911	-0.0411162	-0.0844617	-0.0754203	-0.0686423	-0.0259729	0.0847358	-0.103832	0.0168923	-0.0192766	-0.00208794	-0.0654644	-0.08118	-0.0539383	0.0643574	-0.112916	-0.0290741	0.0266677	0.0704627	0.00610703	0.0557435	0.0745449	-0.00351338	-0.105201	-0.0874437	-0.0121596	-0.0660094	0.0103748	0.145149	-0.0234899	-0.0372912	-0.076563	-0.0972889	-0.00471912	0.0360871	-0.0422556	-0.0495087	-0.00384376	0.0376028	-0.044117	0.00621943	-0.0388938	-0.114416	-0.0662717	-0.0186175	-0.130196
UFES.S.RN.172	-0.0155095	-0.0228002	0.0316456	-0.0379043	-0.0471977	-0.0151417	-0.0238969	-0.0171189	0.0283605	-0.000493909	0.020283	0.00800079	-0.0707864	-0.0432944	-0.0593693	-0.00717659	-0.0169332	0.00441762	0.0186924	0.0861425	-0.0253104	-0.028817	-0.076781	-0.0135629	0.0249085	-0.0578331	-0.0283878	-0.0443503	-0.0402528	-0.0421176	-0.0593999	-0.0445189	-0.0103698	0.0605971	0.00821197	0.00762442	-0.0585706	0.0187656	-0.0015038	-0.0790069	0.0303513	-0.0827519	-0.0328702	-0.0663653	-0.00750868	-0.0141863	0.0353633	-0.0214207	0.0533967
UFES.S.RN.128	-0.0671726	0.149868	0.0427392	0.111347	-0.0403192	0.0526201	0.0438649	0.012708	-0.0523392	-0.0348287	-0.0290384	-0.0310173	-0.0437695	0.0427323	-3.74976e-05	0.00298027	0.0335002	-0.0463088	0.0143309	-0.069022	0.201216	-0.0270901	0.00268905	-0.038531	-0.0145779	0.0342819	-0.0336859	-0.00468847	-0.0230709	-0.0361757	-0.0529897	0.0265212	-0.0484512	0.0431223	0.0225838	0.0557162	0.0255829	-0.073174	-0.0466102	0.00795651	0.00304158	0.0842964	-0.0255233	0.052913	0.0255965	0.106965	0.0497352	-0.0117322	0.017657
UFES.S.RN.116	0.0922802	0.0732813	-0.0389994	-0.0345528	-0.108008	-0.00195511	-0.017267	-0.0404623	0.108519	0.0225276	-0.0283503	-0.0869975	0.110063	0.0251554	-0.0480561	-0.0768849	0.00983495	0.0681841	-0.0482059	-0.079574	0.000521096	0.0658595	0.0352237	-0.0945113	-0.0152949	-0.02966	-0.0320612	-0.0171138	-0.0729628	-0.0846626	-0.100072	-0.00229571	-0.0449532	0.0592653	-0.0170048	-0.0602106	-0.0374224	-0.116978	-0.0623138	-0.0124304	0.0922445	-0.0236687	-0.118033	-0.0555204	-0.074407	-0.0632879	-0.04699	-0.0602191	-0.0593982
UFES.A.RN.196	0.00475653	0.0386791	0.0402033	0.208098	-0.0615883	0.155927	-0.0181492	-0.0109028	0.125433	-0.0509461	-0.00956253	0.0521518	5.9575e-05	-0.0914049	-0.0395716	-0.0295288	0.0314328	0.00454535	-0.0429998	-0.0650012	0.125152	0.0734073	-0.0171751	-0.0565218	-0.0648837	-0.0591104	-0.0240451	0.129529	-0.051365	-0.0270032	-0.0662972	0.0066571	-0.049582	0.122076	-0.00243195	-0.0685861	-0.0640628	-0.0771148	-0.0219827	0.0204073	0.045934	-0.0114376	-0.0809807	-0.0268977	0.0609956	-0.0707268	-0.00619054	-0.0517346	-0.0790137
UFES.S.RN.371	-0.0517057	-0.112855	0.0315111	-0.0581772	-0.032814	-0.0761594	-0.0394864	-0.047695	-0.0186073	-0.0455884	-0.0257481	0.110899	-0.0779459	-0.0513906	-0.0276572	-0.0321328	-0.0297128	-0.0420818	-0.0343637	0.127221	-0.000155006	-0.0865564	-0.111572	0.0635774	0.119845	-0.0303361	-0.0219657	-0.0580665	0.0317359	-0.00150721	0.0856486	-0.0310718	0.0190006	-0.028989	-0.0364142	0.0519815	-0.0306051	0.131499	-0.0283333	-0.0927231	-0.0803097	0.0126535	-0.046118	-0.0697782	-0.0334015	-0.093469	-0.0139461	0.0454163	0.0036189
UFES.S.RN.272	-0.00299225	0.127875	0.00107628	0.0125479	-0.0791721	0.0165772	0.014847	-0.0191199	0.0174611	-0.0184183	-0.00653966	-0.0581618	0.00870244	-0.0523204	-0.0632437	-0.0475809	0.0283673	-0.000861763	-0.0502802	-0.06994	-0.0572848	0.0605068	-0.00478554	-0.0633339	-0.0627975	-0.0331392	-0.00931389	-0.0027964	-0.0436588	-0.0300687	-0.075451	-0.0273183	-0.0681024	0.0248761	-0.023294	-0.0323116	-0.0268517	-0.071282	-0.0227065	-0.0407313	0.229265	-0.0304263	-0.0498579	-0.0346464	-0.0600897	-0.032579	-0.0368876	-0.0341934	-0.0656875
UFES.S.RN.399	0.0221938	0.0312948	-0.0781758	-0.015656	-0.0277594	0.0792299	-0.0653418	-0.099777	0.0890121	0.0105145	-0.0590968	-0.0301658	0.104138	-0.0332227	-0.0516392	-0.0851514	-0.0452648	0.0449309	-0.105647	-0.0822205	0.0198862	0.026683	0.0269572	-0.0451728	0.0729151	-0.000928181	-0.0679594	-0.00992528	-0.093406	-0.0498425	-0.0924148	0.0212844	-0.0237147	0.00463391	-0.0702312	-0.096577	0.00723273	-0.0620192	-0.085567	0.038313	0.00717142	-0.0750218	-0.09258	0.0434612	-0.0892302	-0.118856	-0.0838248	-0.0909656	-0.1056
UFES.S.RN.253	-0.0619749	0.0496909	-0.00779479	-0.0211448	-0.0191983	-0.0391271	-0.0216557	-0.0036377	-0.104746	-0.0249477	-0.0477257	0.00836865	-0.0985185	0.0217034	-0.0735197	-0.0114921	0.0246479	-0.103399	0.0724502	0.0167288	-0.0183859	-0.0724724	-0.100766	0.00132322	-0.0271769	0.0966161	-0.0275516	-0.0791074	-0.0469099	-0.0506481	-0.0248438	-0.0558593	0.00779473	-0.0167783	0.00155483	0.0609139	0.0991571	0.0659667	-0.0535892	-0.0481974	-0.0521757	-0.00229912	0.0709992	0.106817	0.156307	0.0784431	0.0839695	-0.0163695	0.0490812
UFES.S.RN.182	-0.0204755	-0.0834978	0.0219963	0.0212912	0.00544114	-0.0201077	-0.00872464	-0.00428825	-0.0580954	-0.0138899	-0.00716297	0.135573	-0.0232992	-0.0262488	0.0260529	-0.00792762	0.00104903	-0.00944673	-0.0480935	-0.00827504	0.0596434	-0.000999708	-0.00353552	0.00395099	0.0892557	-0.00847259	-0.000570545	-0.047443	0.055941	0.0409629	0.0616155	0.01936	-0.0289174	0.0546944	-0.0435873	-0.0305932	-0.00359001	0.0381529	-0.0111532	-0.00201471	-0.0401813	0.017657	-0.0495445	-0.0179414	-0.00217139	-0.0758205	0.00370235	0.0972531	-0.0531975
UFES.S.RN.324	0.0164717	-0.0624739	-0.089518	-0.0799197	-0.0395699	-0.081042	-0.0804306	-0.134067	-0.00194659	0.0263356	-0.0924506	0.0207803	0.0876446	-0.0426915	-0.0166165	-0.0997719	-0.0692519	0.174089	-0.121673	-0.101993	0.260507	-0.0347707	0.0291967	-0.0462117	0.108875	0.209251	-0.103186	-0.0901123	-0.0433966	-0.0457297	-0.0620754	0.0221189	0.180376	0.00546839	-0.0815734	-0.0924642	0.224437	-0.0209081	-0.121262	0.217582	-0.0374224	-0.062479	-0.0814422	0.253172	-0.083244	-0.173753	-0.128887	-0.0156662	-0.116005
UFES.S.RN.263	-0.0297911	0.0519014	-0.0364942	-0.0306426	-0.0661627	0.00289171	-0.0213185	-0.0735504	0.0566972	0.067651	-0.0745518	-0.0212674	0.0324835	-0.0177677	-0.0867642	-0.0692281	-0.0312148	-0.00237065	-0.093939	-0.0611455	0.0554795	0.154069	0.0227422	-0.0086429	0.00172854	0.0154635	-0.0768577	-0.0277219	-0.065306	-0.0952708	-0.115363	-0.0414722	0.0259286	0.000887246	-0.0571179	-0.0815904	0.0109794	-0.0563992	-0.0719853	-0.0609735	0.0970913	-0.0459852	-0.08977	-0.0670653	-0.0868885	-0.117919	-0.0435482	-0.0961172	-0.0845247
UFES.S.RN.152	0.162331	-0.0285462	0.00763464	0.0813945	-0.087132	0.00721229	-0.0132513	-0.0551798	0.0970794	0.000785065	-0.0191829	-0.0586285	0.175431	0.00107117	-0.0150037	-0.0386809	0.00869903	0.0759465	-0.0488735	-0.0746216	0.0846217	0.0965702	0.0673394	-0.0830022	0.0191624	-0.0359475	-0.0238305	0.0290519	-0.0474038	-0.0572303	-0.0993342	-0.0413666	-0.0512407	0.0571927	-0.0350007	-0.0711815	-0.0465199	-0.0928236	-0.0554881	0.0407602	0.0634769	-0.0327663	-0.122448	-0.00467144	-0.0352663	-0.0480322	-0.0336076	-0.052925	-0.0764575
UFES.S.RN.127	0.0638277	0.0715237	-1.19522e-05	-0.000717006	-0.0081371	0.0398423	-0.0279229	-0.0492448	0.154531	0.0633884	-0.0333862	-0.0583134	0.34294	-0.0178154	0.00404466	-0.0482008	-0.0129975	0.131993	-0.0602668	-0.0850782	0.0254585	0.0537986	0.246558	-0.0578655	-0.00674913	-0.0445308	-0.0361604	-0.0258963	0.00911117	-0.0414602	-0.0526542	0.05402	-0.0579507	0.0261295	-0.0543556	-0.0685248	-0.0527615	-0.100002	-0.0673497	0.0719852	-0.000837921	0.00407872	-0.0991844	0.0214019	-0.0850629	-0.0781588	-0.0515575	-0.0465216	-0.0719274
UFES.S.RN.103	-0.0626629	-0.053562	-0.0136345	-0.0377562	-0.0334679	-0.0121835	0.0394762	-0.0183757	-0.0150463	-0.00643407	0.0176212	0.0221989	-0.0551832	-0.0290963	0.0105604	0.0725881	0.0136565	-0.0160408	0.0357005	0.139212	-0.010644	-0.0520854	-0.0129396	0.00578686	0.0273983	0.000856592	0.0776035	-0.0371771	0.0249936	-0.0255778	-0.0545684	-0.0378141	0.0155367	0.026557	0.0092968	0.00683592	0.00527084	0.0507604	-0.0327339	-0.0854154	-0.0336621	-0.0390488	-0.00790038	-0.117265	-0.0120438	0.00797354	0.00553822	-0.0353225	0.0338749
UFES.A.RN.195	0.0578893	-0.0870912	0.0315162	-0.0811203	-0.0908821	-0.051801	-0.0549363	-0.0865615	0.0582043	0.0925749	-0.0978662	-0.0548852	0.173085	0.0113711	-0.0871303	-0.0920742	-0.0526559	0.0890564	-0.00860032	-0.00952677	0.00874842	-0.0130231	0.0397044	-0.070829	-0.0201809	0.00432566	-0.0978305	-0.081478	-0.0750388	-0.091422	-0.0960593	-0.0488633	0.0185374	0.051101	-0.053269	-0.0173266	-0.000158413	-0.056297	-0.10654	-0.054783	-0.0901396	-0.019188	-0.0845162	-0.0327748	-0.048383	-0.055529	-0.0036377	-0.08899	0.020484
UFES.S.RN.281	0.0322059	-0.0294113	-0.00540714	-0.0473255	-0.0509989	-0.0648394	-0.0679747	-0.103347	0.0765443	0.00975491	-0.1095	-0.045912	0.118834	0.121973	-0.0430321	-0.105581	-0.0759976	0.156103	-0.043182	-0.0881317	-0.0623632	0.0690101	0.0833342	-0.108221	-0.00558766	-0.0536727	-0.0865155	-0.096858	0.0116776	-0.0417038	-0.0547711	0.0509665	-0.0455492	0.035721	-0.0841041	-0.0846916	-0.0530051	-0.0791704	-0.122856	0.0665901	-0.0198148	-0.0439347	-0.064303	0.122318	-0.0796864	0.0428958	-0.0466494	-0.0102352	-0.0843476
UFES.S.RN.271	0.0705479	-0.0716226	0.000151539	-0.0628418	-0.0829068	-0.0410158	-0.038531	-0.047208	0.0657113	-0.0301147	-0.047741	0.0565916	0.118304	-0.109445	-0.0590168	-0.0836306	-0.0414023	0.149953	-0.04137	0.108507	-0.0750695	-0.0336161	-0.0108619	-0.0708153	0.0903592	-0.0738723	-0.0537936	-0.0636677	-0.014142	-0.0380184	-0.0215808	0.11975	-0.0418639	0.0351913	-0.0584071	-0.0248063	-0.082103	0.0200548	-0.0507945	0.0412388	-0.0446977	-0.0299461	-0.0891859	0.0225021	-0.0605461	-0.050832	0.00667924	-0.0117015	-0.0497523
[truncated: 226 more columns]
