# Supplementary material for: Single and multi-trait genomic prediction for agronomic traits in Euterpe edulis
Source: PLoS One. 2023 Apr 7;18(4):e0275407. doi: 10.1371/journal.pone.0275407 (PMC10081805; doi:10.1371/journal.pone.0275407)
Supplement: S2 Data — (XLSX) [file pone.0275407.s003.xlsx]

## Sheet: single-trait
MAT	NB	MFB	RL	EDF	PY
UFES.A.RN.145	0.21618	0.0973864	0.56384	-0.136815	-2.85591
UFES.A.RN.166	-0.101675	0.143025	1.12491	0.495377	-1.42679
UFES.A.RN.167	0.0158223	-0.354016	0.600579	0.509868	-3.27601
UFES.A.RN.195	-0.057918	-0.438087	0.321719	0.18642	-3.26398
UFES.A.RN.196	-0.305842	0.289092	-0.631122	0.183635	-8.29509
UFES.A.RN.197	0.427127	0.182099	-1.07293	-0.0830058	-3.45715
UFES.A.RN.198	-0.170698	0.630776	4.09525	1.08511	-8.36877
UFES.A.RN.202	0.290574	-0.224713	-2.33227	-0.111634	3.11907
UFES.A.RN.204	0.12177	0.522393	-0.23795	0.856076	-3.36628
UFES.A.RN.213	0.296044	-0.445179	1.66035	0.267766	1.41523
UFES.A.RN.215	0.936141	0.289961	6.09085	0.893175	-4.33321
UFES.A.RN.216	-0.264208	0.134939	1.37447	0.796108	-1.31375
UFES.A.RN.223	-0.247587	-0.556979	0.800531	0.695157	-0.359367
UFES.A.RN.228	-0.550614	0.0688999	-1.82107	0.324916	-4.19665
UFES.A.RN.234	-0.0206264	0.140731	2.67293	0.486936	-1.61016
UFES.A.RN.235	0.476985	-0.124853	5.37515	-0.38904	0.493213
UFES.A.RN.236	0.0688996	-0.000762285	7.62923	0.499816	-3.94478
UFES.A.RN.241	0.299591	-0.439434	-1.09138	-0.47747	-8.64826
UFES.A.RN.244	0.0180803	-0.266907	-3.32534	0.11803	-2.31421
UFES.A.RN.246	-0.367781	-0.253062	-6.46581	-1.04036	3.76622
UFES.A.RN.247	0.299475	0.941027	1.38958	-0.49791	-5.58072
UFES.A.RN.248	0.011846	0.195397	-3.78044	-0.922905	-5.70342
UFES.A.RN.249	0.512864	0.603056	7.70384	-0.168281	-5.53171
UFES.A.RN.254	0.347781	-0.322209	-9.4466	-0.895596	-6.24507
UFES.A.RN.255	-0.114659	-0.202576	-0.0612769	-0.212905	-0.938257
UFES.A.RN.257	0.108212	-0.407691	-7.82826	-0.207313	-0.600206
UFES.A.RN.281	0.555398	0.087171	-2.30683	-0.728466	2.86636
UFES.A.RN.289	-0.0975214	-0.0672591	1.34196	-1.03453	0.122258
UFES.A.RN.295	0.164785	-0.208839	-0.968666	-0.325331	-3.07255
UFES.A.RN.297	0.222313	0.97161	3.88613	-0.750599	-2.83213
UFES.A.RN.3	0.342998	0.0395573	2.52186	-0.393601	6.71713
UFES.A.RN.327	0.253679	0.686659	6.82725	-0.406898	-4.17562
UFES.A.RN.335	0.479649	0.0829907	1.1204	-0.414537	1.00817
UFES.A.RN.347	0.0930997	0.2538	0.237834	-0.85672	2.80418
UFES.A.RN.357	0.142416	-0.189928	-1.01259	-0.530072	4.52977
UFES.A.RN.362	0.0806014	-0.0557841	6.69301	0.282255	-2.15989
UFES.A.RN.363	0.152455	0.287852	1.62239	-0.186421	-1.44126
UFES.A.RN.365	-0.0507359	0.322191	6.11611	-0.473181	-5.19178
UFES.A.RN.366	0.384965	0.618977	-1.35243	0.160355	-4.36533
UFES.A.RN.367	0.174552	0.563717	-0.714848	0.0602204	-4.8797
UFES.A.RN.369	-0.183588	0.305669	-5.59226	-0.424518	-4.57079
UFES.A.RN.376	0.474346	0.0459347	8.39466	0.129698	3.3453
UFES.A.RN.378	0.452695	0.00558312	-0.606835	1.30564	3.80322
UFES.A.RN.379	0.122428	0.165023	1.86293	-0.201327	0.21064
UFES.A.RN.381	0.363178	-0.380982	9.01252	0.119765	0.60973
UFES.A.RN.383	0.160109	0.726055	6.97333	-0.185671	3.57918
UFES.A.RN.386	0.590761	0.833818	2.3694	-1.03143	1.30925
UFES.A.RN.390	0.549396	1.02133	4.49962	-0.470973	5.77124
UFES.A.RN.415	0.229628	1.04127	1.85744	-0.403618	-5.39233
UFES.A.RN.43	0.119754	-0.24285	9.01821	-1.21824	9.94122
UFES.A.RN.433	0.318463	-0.117121	8.34775	-0.0166017	-1.49776
UFES.A.RN.439	-0.120311	0.468086	-4.87758	0.591648	-3.02254
UFES.A.RN.44	0.0686593	0.670153	7.82985	0.0963348	5.10597
UFES.A.RN.482	0.0429195	-0.148384	-6.98245	-0.352498	-0.074025
UFES.A.RN.487	-0.0703835	0.713731	-1.36227	-0.0483205	-0.245286
UFES.A.RN.490	0.59993	-0.402458	1.24421	-0.741372	0.716786
UFES.A.RN.491	0.132579	0.826631	4.66131	0.603095	3.62183
UFES.A.RN.493	0.359334	-0.0600879	11.7646	-0.138027	1.26243
UFES.A.RN.56	0.296615	0.0704798	-4.57573	0.421189	-1.44904
UFES.A.RN.57	0.37225	0.205653	4.45251	0.485682	-0.549912
UFES.A.RN.60	0.446474	-0.557853	1.14897	-0.622159	5.56124
UFES.A.RN.63	-0.35046	0.368186	6.93142	1.41429	-0.629491
UFES.A.RN.67	0.223109	-0.0140784	4.04341	0.706488	-0.773007
UFES.A.RN.68	0.575052	-0.30863	-0.780972	-0.366229	2.18408
UFES.A.RN.69	-0.298326	1.58453	4.51121	0.636952	-0.319559
UFES.A.RN.70	0.686699	-0.98631	3.40805	0.444334	1.1533
UFES.A.RN.74	0.21172	0.294829	2.66801	0.0928402	3.08189
UFES.A.RN.80	0.58731	0.316669	0.849194	-0.754439	9.38197
UFES.A.RN.81	0.702832	-0.739844	2.12727	-0.291777	2.66497
UFES.A.RN.82	0.254356	-0.150374	4.93567	-0.434183	3.63916
UFES.A.RN.84	0.381153	0.251081	6.03606	0.615927	3.4842
UFES.A.RN.86	0.24664	-0.97332	1.41713	0.10956	2.60089
UFES.A.RN.88	0.560747	-0.968158	0.284334	-0.421087	0.869302
UFES.A.RN.89	0.0269283	-0.106782	4.35156	-0.526501	1.86967
UFES.S.RN.102	-0.322949	0.0989744	-1.99913	0.227218	-2.8047
UFES.S.RN.103	-0.068977	-0.175675	3.11986	0.572159	1.14779
UFES.S.RN.110	-0.013347	0.0426952	0.220157	0.153197	1.58935
UFES.S.RN.113	-0.396135	-0.692781	-3.05671	-0.59051	-0.93956
UFES.S.RN.116	-0.160994	0.380712	4.71036	0.475298	-3.87419
UFES.S.RN.117	-0.0161047	-0.331952	-1.87717	-0.0673414	2.28827
UFES.S.RN.119	-0.0708363	-0.480983	-3.51805	-0.147534	4.38074
UFES.S.RN.121	-0.264304	-0.14322	-3.66768	0.173212	3.35214
UFES.S.RN.122	-0.010477	-0.678616	-4.98406	0.385157	1.06284
UFES.S.RN.124	0.125919	0.0743855	-4.98396	-0.394316	-2.85067
UFES.S.RN.125	-0.00877921	0.028865	-1.65301	0.237129	3.84167
UFES.S.RN.126	-0.0145643	0.581116	-3.37675	-0.174566	3.81422
UFES.S.RN.127	0.12428	0.530629	-1.12567	0.303012	-2.72161
UFES.S.RN.128	0.345962	0.129087	2.39275	0.0577183	0.244208
UFES.S.RN.132	-0.328794	-0.0245701	-3.11662	0.507576	4.94626
UFES.S.RN.133	0.182117	0.425512	0.570798	-0.80584	-2.74646
UFES.S.RN.134	-0.220637	0.394139	-4.19757	0.0579311	0.324372
UFES.S.RN.136	-0.0724939	0.331349	-4.20942	-0.44005	3.11656
UFES.S.RN.14	-0.0440247	-0.212045	-2.52369	-0.112801	1.42702
UFES.S.RN.140	-0.0428707	1.1078	11.9952	0.427879	2.26654
UFES.S.RN.142	-0.389894	0.113874	1.09761	0.175739	-1.48629
UFES.S.RN.143	-0.397804	0.742591	2.95583	-0.186987	0.649613
UFES.S.RN.144	-0.33563	-0.197045	1.87181	0.113683	2.69942
UFES.S.RN.145	-0.114705	-0.0371399	-3.91513	1.27036	0.136551
UFES.S.RN.148	-0.38635	0.249888	3.1415	1.30495	-5.91741
UFES.S.RN.149	-0.145309	0.738158	4.82561	0.117038	-3.11923
UFES.S.RN.15	-0.0776375	-0.730539	-7.39357	-0.44792	-0.613624
UFES.S.RN.151	0.0745923	0.0455589	0.579688	0.380942	2.52329
UFES.S.RN.152	-0.100359	0.723531	5.17683	0.495893	-0.142094
UFES.S.RN.165	-0.13545	-0.146475	2.74924	0.846886	2.29165
UFES.S.RN.166	0.013512	0.301928	4.94889	-0.179758	-0.461222
UFES.S.RN.167	-0.410179	0.0829329	-2.11761	0.49668	-0.0772329
UFES.S.RN.169	0.198954	0.0489683	-1.75627	-0.218597	-2.3191
UFES.S.RN.17	-0.616619	-0.274397	-2.37466	-0.35951	-4.01609
UFES.S.RN.172	-0.394752	-0.176079	-3.58947	0.000555691	5.41991
UFES.S.RN.173	-0.288114	-0.0906605	4.03355	0.795121	4.59077
UFES.S.RN.180	0.0937197	0.213936	-1.18695	-0.346765	-0.0561049
UFES.S.RN.181	0.0815438	0.221832	-5.61805	0.225704	-0.467308
UFES.S.RN.182	-0.0467722	-0.0144294	-2.29331	-0.137741	0.247749
UFES.S.RN.19	0.00159445	-0.0643294	0.745582	0.0120715	-2.51528
UFES.S.RN.20	-0.236797	0.578743	2.1011	-0.191703	5.24634
UFES.S.RN.203	-0.22202	-0.511848	0.00593824	0.221887	1.32857
UFES.S.RN.21	-0.0283448	0.31256	-4.67541	0.732976	2.31744
UFES.S.RN.210	-0.373411	0.272986	0.598715	3.66296	-0.548484
UFES.S.RN.213	-0.0663822	0.115125	-0.532084	0.230622	1.128
UFES.S.RN.214	-0.491378	0.515569	2.17607	1.11793	-4.90857
UFES.S.RN.215	-0.169099	-0.324061	3.41757	0.410863	-2.05452
UFES.S.RN.22	-0.296399	0.58977	-1.8358	0.382832	-1.06814
UFES.S.RN.222	-0.310082	0.509823	-0.901878	0.200447	-1.34611
UFES.S.RN.224	-0.213382	-0.923599	-1.88702	0.552367	-0.404729
UFES.S.RN.225	0.0529728	-0.707342	-3.96806	0.221888	1.16201
UFES.S.RN.226	0.00154816	-0.170842	4.43213	1.1939	0.300474
UFES.S.RN.229	0.167183	-1.08177	-4.67255	-0.527573	4.56341
UFES.S.RN.230	-0.0311345	0.737174	-0.433906	-0.357392	3.92414
UFES.S.RN.238	0.0547902	-0.131056	-0.0530637	-0.0769843	-0.810737
UFES.S.RN.240	-0.550058	0.0515431	-4.02845	0.215644	-3.84572
UFES.S.RN.241	0.0281336	-0.447312	-4.87843	0.0754433	0.889801
UFES.S.RN.244	-0.566337	-0.433181	1.47951	0.828276	-4.60275
UFES.S.RN.249	-0.352494	-0.422971	-4.33012	-0.325832	3.81065
UFES.S.RN.250	-0.140016	-0.167521	1.16062	0.0208593	2.03623
UFES.S.RN.251	0.268676	-0.0949927	2.07713	-0.0847073	-6.40225
UFES.S.RN.253	0.285047	-0.262209	2.07733	0.0601459	-1.87539
UFES.S.RN.256	-0.114198	0.195981	-2.33564	0.0931921	-0.546699
UFES.S.RN.258	-0.370077	-0.771947	-6.51949	-0.257488	1.5318
UFES.S.RN.259	-0.353605	-0.413939	-7.19077	-0.832579	1.7872
UFES.S.RN.26	0.149836	-0.106788	-0.0570942	-0.459863	5.56619
UFES.S.RN.262	-0.583598	-0.4367	-8.47864	-0.186193	2.46751
UFES.S.RN.263	-0.545514	-0.228744	-5.02292	0.0857632	-2.29882
UFES.S.RN.264	-0.702714	-0.301811	-6.84757	0.241937	-0.620407
UFES.S.RN.265	-0.0197516	-0.907551	-6.53956	-0.106469	5.87457
UFES.S.RN.266	-0.218335	-0.540803	-9.93998	-0.675765	-1.46994
UFES.S.RN.268	-0.596113	-0.738527	-6.17157	-0.525289	0.0457214
UFES.S.RN.269	-0.080467	-0.682057	-9.08978	-0.283787	2.52634
UFES.S.RN.271	-0.0884853	-0.430475	-6.98314	-0.629505	2.08456
UFES.S.RN.272	-0.72017	-0.63481	-9.76913	-0.324733	1.65996
UFES.S.RN.274	-0.246502	-0.306834	-1.51528	0.432709	-2.5173
UFES.S.RN.275	-0.181298	-0.109659	2.94787	0.337402	1.63062
UFES.S.RN.277	-0.5051	-0.398679	-7.27649	-0.016255	-0.496499
UFES.S.RN.278	-0.264769	-0.273713	-6.02334	-0.354435	-0.121274
UFES.S.RN.279	-0.651374	-1.0405	-2.91751	0.301837	-2.33424
UFES.S.RN.280	-0.237902	-0.744606	-9.99154	-0.0624559	-4.15848
UFES.S.RN.281	0.333492	-0.111869	-4.35629	-0.766459	-4.43648
UFES.S.RN.282	-0.0207692	0.307426	-4.12209	-0.196697	-2.78913
UFES.S.RN.283	-0.462209	-0.4547	-7.6344	-0.197835	-0.793594
UFES.S.RN.284	-0.256627	-0.45326	-2.87859	-0.23859	5.27183
UFES.S.RN.285	-0.0454654	-0.836743	-11.0495	-0.304857	2.6409
UFES.S.RN.286	0.0254366	0.953187	-1.08984	-0.246431	-2.53882
UFES.S.RN.287	0.0285935	0.200586	-1.77518	-0.990379	0.334286
UFES.S.RN.288	0.502566	-0.02563	-0.662242	-0.174181	-1.77328
UFES.S.RN.294	-0.516842	-0.221476	1.08376	-0.275154	-0.828854
UFES.S.RN.295	-0.340615	0.050054	-1.79897	0.361219	-5.44382
UFES.S.RN.296	-0.234939	-0.425843	-3.05671	-0.07666	4.38525
UFES.S.RN.298	0.0299577	-0.216544	1.06388	0.491601	-2.99853
UFES.S.RN.30	0.123146	-0.804214	-4.09851	-0.425127	2.85005
UFES.S.RN.300	-0.0903183	1.64757	5.28971	0.732939	3.96396
UFES.S.RN.302	-0.00169181	1.31749	-3.18731	0.515563	-1.42572
UFES.S.RN.303	0.00620667	0.211664	-4.04878	-0.725674	-1.29143
UFES.S.RN.304	0.0128977	-0.681281	-5.10409	0.373974	2.6859
UFES.S.RN.305	-0.18826	0.93898	1.38093	0.377961	-2.79377
UFES.S.RN.306	0.284791	-0.854111	-8.79858	0.178066	-0.567922
UFES.S.RN.307	-0.132276	-0.272424	2.13063	0.311793	-0.364249
UFES.S.RN.308	0.0373062	0.506928	4.29011	0.0664515	-4.45669
UFES.S.RN.309	-0.199359	-0.118236	-0.342611	-0.159301	-0.764246
UFES.S.RN.31	-0.149904	0.22495	3.60662	-0.48286	0.559806
UFES.S.RN.310	-0.299403	-1.0005	-10.301	-0.748692	3.19338
UFES.S.RN.32	0.12901	0.0181504	5.6008	0.0387315	1.98348
UFES.S.RN.322	0.134953	-0.286097	-7.61424	-0.892131	-0.276383
UFES.S.RN.323	-0.110158	-0.0729904	-7.00327	-0.864754	2.29653
UFES.S.RN.324	-0.105488	-0.0127129	-6.25471	-0.993087	2.17274
UFES.S.RN.325	0.17214	-0.479504	-2.61655	-0.790348	-2.13613
UFES.S.RN.326	-0.00704844	-0.654301	-6.84277	-0.338813	-3.72815
UFES.S.RN.328	0.328214	0.117212	0.116415	-0.506711	6.22419
UFES.S.RN.329	0.196359	0.563583	2.58027	0.00528714	-0.652042
UFES.S.RN.330	0.031881	-0.585618	-2.13849	0.117447	-5.33328
UFES.S.RN.331	0.140418	-0.266256	4.76304	-0.00920078	-0.939648
UFES.S.RN.332	-0.0603243	-0.326649	-0.71469	0.28198	0.0573095
UFES.S.RN.333	-0.00287034	0.305401	-4.16323	-0.629175	-1.14122
UFES.S.RN.334	0.349765	-0.704305	-3.53123	-0.279116	-3.78046
UFES.S.RN.335	-0.201311	0.414473	-1.05313	-0.197701	-5.61347
UFES.S.RN.336	-0.160795	0.118892	-6.50588	-0.248824	0.602514
UFES.S.RN.337	0.0834917	-0.279111	3.29834	0.124441	-0.418133
UFES.S.RN.345	-0.0275905	0.767211	-1.67163	0.0274849	-2.90443
UFES.S.RN.346	-0.270111	0.677958	-1.87918	0.0737637	-2.49123
UFES.S.RN.348	-0.229381	-0.296295	-9.81167	-0.857318	-5.97912
UFES.S.RN.349	-0.374908	0.0157136	-4.06909	-0.605469	3.25749
UFES.S.RN.350	-0.204028	0.271634	-1.78226	-0.770747	0.630459
UFES.S.RN.351	-0.390176	0.116078	-2.89082	0.096137	-4.66968
UFES.S.RN.352	0.384524	0.657257	2.30117	-1.1013	-5.88905
UFES.S.RN.353	0.149986	-0.268285	-3.65362	-0.824389	-3.6885
UFES.S.RN.354	0.341226	-0.457705	-3.44584	-1.49974	0.205981
UFES.S.RN.355	-0.397425	-0.150714	-3.28636	0.645921	-7.45513
UFES.S.RN.36	-0.203608	1.24972	5.44448	0.727863	0.322071
UFES.S.RN.360	0.342614	-0.152864	4.21272	-0.309328	-0.558941
UFES.S.RN.361	-0.342605	1.17746	-1.1627	0.0878748	-1.47356
UFES.S.RN.362	-0.489781	0.760287	-3.1838	-0.224919	-0.294135
UFES.S.RN.364	-0.419173	-0.694322	-0.974472	-0.709687	-0.762516
UFES.S.RN.365	-0.0796369	0.582263	-3.0306	0.183268	-0.0707446
UFES.S.RN.366	-0.325974	1.10854	-1.69547	-0.908449	2.37925
UFES.S.RN.368	-0.272603	0.479846	-2.58643	-0.220374	2.05333
UFES.S.RN.37	-0.369886	-1.15114	-0.179617	0.00820831	2.46977
UFES.S.RN.371	0.0184536	-1.02755	-0.434333	-0.0877047	5.66053
UFES.S.RN.375	0.0662364	-0.408883	-9.23873	0.154051	2.34144
UFES.S.RN.377	0.0103389	-0.0180557	-2.66292	-0.0835126	-0.485351
UFES.S.RN.383	-0.110098	-0.494557	5.19719	-0.606289	0.306989
UFES.S.RN.386	0.0432453	0.102392	-3.10183	-0.420078	-1.03594
UFES.S.RN.39	0.0601749	-0.218745	4.21349	-0.534718	-0.950282
UFES.S.RN.397	-0.00678418	-0.00762019	-7.12128	1.35441	1.42737
UFES.S.RN.399	0.122335	0.16306	-0.449641	-0.763876	-15.4412
UFES.S.RN.40	-0.045544	0.657857	2.7605	0.716642	1.36361
UFES.S.RN.41	-0.103634	-0.647455	5.73272	-0.24173	2.40381
UFES.S.RN.410	-0.422642	0.0467236	0.425012	0.0789395	0.53657
UFES.S.RN.414	-0.0973714	-0.217779	-1.7471	0.417637	-3.49224
UFES.S.RN.416	0.0833877	0.1267	2.8732	-0.666547	-4.41102
UFES.S.RN.42	-0.2187	0.95063	7.30426	-0.0476501	-6.6726
UFES.S.RN.421	0.0431723	1.59408	2.14298	-0.151236	-2.57498
UFES.S.RN.43	-0.247346	1.91033	7.47209	0.71272	-1.45582
UFES.S.RN.437	0.129503	-0.339666	3.1394	-0.117705	-0.149547
UFES.S.RN.438	0.141906	0.00608754	3.37236	0.664077	0.554743
UFES.S.RN.44	-0.283565	0.560691	3.97594	0.700888	-4.56548
UFES.S.RN.440	0.0670415	-0.245569	-2.6046	0.264205	1.69803
UFES.S.RN.45	0.0442202	0.67082	2.73401	0.982387	-1.69169
UFES.S.RN.459	0.278232	-0.206094	1.17351	-0.513977	-1.00507
UFES.S.RN.46	-0.00567442	0.645975	0.618542	1.03652	-1.48598
UFES.S.RN.461	-0.0564553	-0.141152	1.71365	-0.502971	-2.99691
UFES.S.RN.464	-0.139027	-0.660008	-5.98596	0.0192689	0.712097
UFES.S.RN.47	0.164847	0.947163	4.24562	1.10883	-0.659917
UFES.S.RN.488	-0.132891	-0.384662	0.330558	-0.743803	3.0421
UFES.S.RN.497	0.405783	0.517264	3.81777	-0.363934	-0.0501093
UFES.S.RN.51	0.285375	-0.305217	1.23454	0.824972	2.93743
UFES.S.RN.52	0.0493188	0.73414	2.19903	0.580485	0.404554
UFES.S.RN.53	0.139923	-0.701502	0.313611	0.324802	-1.39838
UFES.S.RN.56	-0.153437	1.65268	2.04163	2.07499	-3.5391
UFES.S.RN.58	0.172881	-0.56688	2.34466	-0.17682	3.64868
UFES.S.RN.62	-0.146337	-1.09062	2.81607	0.11171	1.54619
UFES.S.RN.63	-0.088369	0.298548	8.48413	0.166359	3.64645
UFES.S.RN.66	0.300259	-0.559634	6.69806	-0.868079	1.46556
UFES.S.RN.67	0.54728	-1.1032	-0.244406	-1.06066	6.646
UFES.S.RN.68	0.201754	0.239149	1.07512	-0.292004	2.89753
UFES.S.RN.69	0.536813	-1.29159	-1.03206	0.240746	-0.784295
UFES.S.RN.70	-0.319066	0.0453288	7.93707	1.35925	1.54642
UFES.S.RN.72	0.50885	-0.666732	1.8124	-0.466288	6.74201
UFES.S.RN.73	-0.265894	-0.897876	3.72156	0.136103	0.461899
UFES.S.RN.74	-0.0347982	0.357482	5.58393	1.85897	-2.76899
UFES.S.RN.77	0.420381	-0.820576	1.97095	-0.0948341	4.67691
UFES.S.RN.78	0.119388	-0.365018	6.95385	-0.6468	5.60329
UFES.S.RN.79	0.333837	-0.278348	4.5684	-0.34129	4.98133
UFES.S.RN.81	-0.503176	1.77092	7.53488	0.861048	-0.199079
UFES.S.RN.82	0.108674	-1.52996	2.96539	0.489696	0.858481
UFES.S.RN.83	0.122057	0.00183222	4.11528	0.174404	3.82396
UFES.S.RN.84	0.304235	0.0998194	4.20076	-0.164053	2.49706
UFES.S.RN.85	0.10782	-0.0259749	-0.964494	-0.286017	5.3228
UFES.S.RN.86	0.470243	0.548371	6.12444	0.500766	2.54653
UFES.S.RN.88	0.102483	-0.279113	3.72931	0.198733	-1.50254
UFES.S.RN.90	-0.144192	0.0487687	-1.27147	0.492257	1.2399
UFES.S.RN.91	-0.038492	-1.19091	2.87582	-1.10785	1.7195
UFES.S.RN.92	0.00338237	1.57054	0.285126	1.37888	1.84335
UFES.S.RN.93	0.485583	0.861849	1.56757	0.0389146	5.8637
UFES.S.RN.94	0.406424	-0.661972	2.87256	-0.645972	3.90031
UFES.S.RN.95	-0.204959	-0.870415	5.41224	0.424492	3.37424
UFES.S.RN.97	-0.0130347	-1.3171	1.85405	-0.406286	2.42277
UFES.S.RN.98	0.0855936	0.343973	5.45581	-0.410834	4.61381

## Sheet: multi-trait
MAT	NB	MFB	RL	EDF	PY
UFES.A.RN.145	0.170946	0.0448883	0.473304	-0.0529552	-2.77789
UFES.A.RN.166	-0.0890744	0.102526	1.3295	0.487364	-1.37243
UFES.A.RN.167	0.147646	-0.226349	1.91807	0.474016	-3.12886
UFES.A.RN.195	0.0273148	-0.311657	1.45344	0.227996	-3.1621
UFES.A.RN.196	-0.288244	0.507824	-0.48718	0.169384	-8.24777
UFES.A.RN.197	0.478446	-0.202394	-3.91016	-0.118249	-3.39616
UFES.A.RN.198	-0.296136	0.873705	5.98415	1.22946	-8.36782
UFES.A.RN.202	0.45511	-0.703897	-5.58983	-0.315769	3.10794
UFES.A.RN.204	-0.00280006	0.537571	0.844967	0.858044	-3.61401
UFES.A.RN.213	0.44707	-0.780523	0.544506	0.204001	1.50081
UFES.A.RN.215	0.991811	-0.33666	3.9734	0.889082	-4.15907
UFES.A.RN.216	-0.306945	0.31535	3.68224	0.855333	-1.33155
UFES.A.RN.223	-0.078474	-0.478306	3.28597	0.672691	-0.190798
UFES.A.RN.228	-0.470826	0.340794	0.276455	0.319794	-3.99928
UFES.A.RN.234	-0.110001	0.296091	4.41842	0.596911	-1.63248
UFES.A.RN.235	0.434375	-0.482485	4.73644	-0.192035	0.72798
UFES.A.RN.236	0.0220222	-0.0396408	8.6462	0.722096	-3.67928
UFES.A.RN.241	0.473517	-0.600101	-2.81683	-0.485634	-8.38888
UFES.A.RN.244	0.0882955	-0.110342	-2.59853	0.0627798	-2.3023
UFES.A.RN.246	-0.287072	-0.357775	-8.38621	-1.08245	3.72816
UFES.A.RN.247	0.0813322	0.663497	-1.78599	-0.333522	-5.60226
UFES.A.RN.248	-0.027711	0.162754	-6.24298	-0.847836	-5.63089
UFES.A.RN.249	0.325831	0.196982	6.01126	0.208218	-5.27222
UFES.A.RN.254	0.516399	-0.650457	-13.6604	-1.09982	-6.26276
UFES.A.RN.255	-0.0995019	-0.175075	0.504082	-0.153893	-0.835676
UFES.A.RN.257	0.272568	-0.3796	-7.59732	-0.369139	-0.629552
UFES.A.RN.281	0.623219	-0.558891	-7.99423	-0.867948	2.87812
UFES.A.RN.289	-0.141509	-0.148938	0.0145388	-0.834886	0.360743
UFES.A.RN.295	0.276805	-0.523107	-4.24146	-0.389936	-2.99316
UFES.A.RN.297	0.00794295	0.594964	0.81561	-0.530981	-2.74232
UFES.A.RN.3	0.302769	-0.238017	0.253216	-0.467199	6.64018
UFES.A.RN.327	0.0907793	0.400962	5.36047	-0.153657	-3.97009
UFES.A.RN.335	0.375022	-0.253926	-1.4091	-0.304641	0.968896
UFES.A.RN.347	0.0449894	-0.183798	-3.27621	-0.74807	2.90272
UFES.A.RN.357	0.184891	-0.545623	-3.54453	-0.513725	4.58528
UFES.A.RN.362	-0.0197008	-0.0676293	8.80701	0.539667	-1.95213
UFES.A.RN.363	0.0786708	0.151958	1.06903	-0.0932736	-1.40868
UFES.A.RN.365	-0.232851	0.349553	6.05219	-0.214128	-5.05518
UFES.A.RN.366	0.270044	0.467808	-3.11302	0.12889	-4.51943
UFES.A.RN.367	0.115054	0.456432	-1.91384	0.0874619	-4.88608
UFES.A.RN.369	-0.249026	0.384196	-7.45733	-0.364911	-4.62302
UFES.A.RN.376	0.470676	-0.388956	6.68203	0.224172	3.54419
UFES.A.RN.378	0.440127	0.0118503	0.912473	1.1289	3.46964
UFES.A.RN.379	0.0698695	0.0631612	-0.785744	-0.238599	0.0967916
UFES.A.RN.381	0.410093	-0.628871	9.08128	0.156416	0.881371
UFES.A.RN.383	-0.0502109	0.481691	5.79709	-0.0145347	3.61906
UFES.A.RN.386	0.430571	0.21652	-2.00091	-0.828858	1.50867
UFES.A.RN.390	0.321426	0.4523	-0.267195	-0.426255	5.62333
UFES.A.RN.415	0.000203281	0.864978	-0.863374	-0.299403	-5.51168
UFES.A.RN.43	0.0931119	-0.711095	6.60424	-1.08215	10.1582
UFES.A.RN.433	0.286471	-0.414582	8.23273	0.192255	-1.31355
UFES.A.RN.439	-0.184015	0.698514	-3.54049	0.570134	-3.14979
UFES.A.RN.44	-0.174372	0.539001	8.64132	0.36372	5.15975
UFES.A.RN.482	0.207218	-0.360819	-9.52497	-0.540592	-0.0912184
UFES.A.RN.487	-0.232592	0.631003	-3.00302	0.0129747	-0.38737
UFES.A.RN.490	0.672676	-0.92838	-2.2562	-0.728797	0.822728
UFES.A.RN.491	-0.0478342	0.515985	4.07002	0.70089	3.52347
UFES.A.RN.493	0.305605	-0.431772	11.0013	0.0972208	1.57275
UFES.A.RN.56	0.396157	-0.120883	-6.83163	0.182878	-1.6341
UFES.A.RN.57	0.249001	0.10524	4.58579	0.545905	-0.672557
UFES.A.RN.60	0.514439	-1.05419	-1.33408	-0.605026	5.62917
UFES.A.RN.63	-0.42559	0.723983	11.0974	1.47057	-0.629905
UFES.A.RN.67	0.221833	-0.0226425	5.4659	0.793995	-0.664906
UFES.A.RN.68	0.629321	-0.570272	-3.39656	-0.419399	2.1829
UFES.A.RN.69	-0.582485	1.5174	3.67159	0.435427	-0.344383
UFES.A.RN.70	0.788953	-1.07057	5.11481	0.479613	1.29318
UFES.A.RN.74	0.145444	0.117952	1.90386	0.11784	3.04347
UFES.A.RN.80	0.517949	-0.426888	-4.42242	-0.790286	9.27161
UFES.A.RN.81	0.766473	-1.03995	0.809124	-0.25923	2.73288
UFES.A.RN.82	0.22732	-0.401191	3.61801	-0.303826	3.79397
UFES.A.RN.84	0.311624	0.0324543	5.48676	0.64217	3.40923
UFES.A.RN.86	0.392472	-0.934404	2.80315	0.0646502	2.68658
UFES.A.RN.88	0.737773	-1.29462	-2.11559	-0.481627	0.96951
UFES.A.RN.89	-0.0662161	-0.214787	3.77376	-0.38263	1.88946
UFES.S.RN.102	-0.30955	0.335811	-2.04467	0.103037	-2.97229
UFES.S.RN.103	-0.000295578	-0.194275	3.81927	0.558309	1.25449
UFES.S.RN.110	-0.044245	0.209974	1.14798	0.0920909	1.47216
UFES.S.RN.113	-0.217187	-0.439183	-1.93443	-0.695153	-0.840453
UFES.S.RN.116	-0.201987	0.514563	6.24058	0.572194	-3.73038
UFES.S.RN.117	0.0676621	-0.211224	-1.40225	-0.185031	2.24406
UFES.S.RN.119	0.108679	-0.549037	-4.05332	-0.359666	4.35291
UFES.S.RN.121	-0.218994	0.131133	-2.85164	0.0207333	3.18965
UFES.S.RN.122	0.167743	-0.580572	-4.52228	0.219993	1.02464
UFES.S.RN.124	0.138945	0.0906324	-5.96797	-0.442681	-2.89929
UFES.S.RN.125	0.0448385	0.0104066	-0.582136	0.155487	3.83397
UFES.S.RN.126	-0.0600178	0.368916	-5.13022	-0.253954	3.68116
UFES.S.RN.127	0.0715545	0.503485	-1.66676	0.252944	-2.79845
UFES.S.RN.128	0.359618	-0.111558	0.751541	-0.00852898	0.208087
UFES.S.RN.132	-0.325053	0.211094	-0.218834	0.439666	4.80098
UFES.S.RN.133	0.128279	0.183257	-2.22248	-0.758738	-2.66333
UFES.S.RN.134	-0.230482	0.423699	-3.57037	0.0465256	0.314953
UFES.S.RN.136	-0.197728	0.334442	-4.95698	-0.463447	2.87792
UFES.S.RN.14	0.0310735	-0.0560553	-2.69281	-0.258131	1.36725
UFES.S.RN.140	-0.348886	0.93222	12.5647	0.732129	2.28293
UFES.S.RN.142	-0.492823	0.517907	4.37893	0.332481	-1.45606
UFES.S.RN.143	-0.559265	0.792763	4.19147	-0.0184831	0.705747
UFES.S.RN.144	-0.304503	-0.155894	2.72997	0.185448	2.84908
UFES.S.RN.145	-0.0639599	0.256774	-1.15716	1.10605	-0.0725061
UFES.S.RN.148	-0.404109	0.698192	7.08115	1.32464	-5.88892
UFES.S.RN.149	-0.309673	0.762021	4.81607	0.268742	-3.11472
UFES.S.RN.15	0.146348	-0.610414	-7.14925	-0.6029	-0.568589
UFES.S.RN.151	0.0896357	0.0100243	0.777359	0.314551	2.4592
UFES.S.RN.152	-0.235319	0.663848	6.13647	0.582579	-0.188577
UFES.S.RN.165	-0.169577	0.0414158	6.12607	0.924711	2.29007
UFES.S.RN.166	-0.00434787	0.0754564	3.95998	-0.0617059	-0.232656
UFES.S.RN.167	-0.444578	0.361106	-0.394814	0.442938	-0.271961
UFES.S.RN.169	0.204938	-0.018512	-3.40077	-0.241829	-2.31456
UFES.S.RN.17	-0.502397	0.078477	0.018758	-0.339378	-3.78917
UFES.S.RN.172	-0.318685	-0.045407	-3.44382	-0.178047	5.23691
UFES.S.RN.173	-0.303434	0.0706602	6.43625	0.797912	4.55149
UFES.S.RN.180	0.0451018	0.0481495	-2.35015	-0.306828	-0.0362249
UFES.S.RN.181	0.0941215	0.24232	-6.30096	0.110063	-0.590259
UFES.S.RN.182	-0.0468197	0.0313565	-3.07999	-0.204302	0.101164
UFES.S.RN.19	-0.0724043	0.198074	3.54302	0.213566	-2.45081
UFES.S.RN.20	-0.414868	0.599922	2.19812	-0.107096	5.08209
UFES.S.RN.203	-0.12084	-0.28209	2.13669	0.187143	1.38073
UFES.S.RN.21	0.0790881	0.242129	-4.89556	0.40293	2.07723
UFES.S.RN.210	-0.452786	1.24614	11.5924	3.47562	-1.09202
UFES.S.RN.213	-0.106977	0.215661	0.359173	0.197925	0.989078
UFES.S.RN.214	-0.574044	0.928668	4.861	1.11637	-4.98309
UFES.S.RN.215	-0.119021	-0.202796	4.91857	0.432422	-1.97561
UFES.S.RN.22	-0.349533	0.661623	-1.55589	0.342088	-1.20135
UFES.S.RN.222	-0.410465	0.540807	-1.45239	0.217347	-1.48238
UFES.S.RN.224	-0.00612804	-0.616194	1.50668	0.518789	-0.311434
UFES.S.RN.225	0.282503	-0.783413	-3.9411	0.0428571	1.17082
UFES.S.RN.226	0.00198168	-0.00331556	7.81709	1.27588	0.356936
UFES.S.RN.229	0.412688	-1.24602	-5.79615	-0.659457	4.69025
UFES.S.RN.230	-0.163693	0.463757	-2.74106	-0.395229	3.76917
UFES.S.RN.238	0.0774333	-0.0762356	0.0349213	-0.14555	-0.864988
UFES.S.RN.240	-0.591843	0.494174	-1.81239	0.277653	-3.95683
UFES.S.RN.241	0.162398	-0.345152	-4.40544	-0.0472407	0.885928
UFES.S.RN.244	-0.50515	0.139099	6.00909	0.838955	-4.5708
UFES.S.RN.249	-0.248307	-0.210004	-3.48676	-0.453741	3.75033
UFES.S.RN.250	-0.0938084	-0.197969	1.05311	-0.0304701	2.03084
UFES.S.RN.251	0.272379	-0.182577	2.32478	0.0662929	-6.21296
UFES.S.RN.253	0.286197	-0.28024	1.92989	0.0818929	-1.89227
UFES.S.RN.256	-0.15017	0.342882	-1.552	0.0455668	-0.663772
UFES.S.RN.258	-0.115223	-0.691756	-5.14143	-0.427193	1.54301
UFES.S.RN.259	-0.0978904	-0.519539	-8.98468	-1.04385	1.91855
UFES.S.RN.26	0.138158	-0.242195	-1.21987	-0.479651	5.56606
UFES.S.RN.262	-0.413395	-0.159177	-7.24188	-0.374259	2.38592
UFES.S.RN.263	-0.440331	0.0940008	-3.09455	0.0259427	-2.27081
UFES.S.RN.264	-0.58979	0.20233	-3.84249	0.170646	-0.621773
UFES.S.RN.265	0.176927	-0.898727	-6.40706	-0.305655	5.77776
UFES.S.RN.266	-0.144724	-0.266663	-9.65349	-0.751372	-1.56106
UFES.S.RN.268	-0.38438	-0.484487	-4.5787	-0.537352	0.201185
UFES.S.RN.269	0.158065	-0.631457	-9.34343	-0.528735	2.44375
UFES.S.RN.271	0.0157353	-0.346435	-6.72926	-0.73864	2.05713
UFES.S.RN.272	-0.505462	-0.263432	-7.63061	-0.496335	1.60216
UFES.S.RN.274	-0.133608	-0.0557477	-0.348464	0.309294	-2.5272
UFES.S.RN.275	-0.154082	-0.0966094	3.78882	0.35714	1.66402
UFES.S.RN.277	-0.327763	-0.114311	-6.64362	-0.27109	-0.609537
UFES.S.RN.278	-0.140318	-0.129137	-5.57766	-0.48464	-0.0984554
UFES.S.RN.279	-0.439552	-0.45301	0.644925	0.174724	-2.31264
UFES.S.RN.280	-0.054662	-0.320399	-8.00347	-0.238858	-4.24311
UFES.S.RN.281	0.390124	-0.278145	-6.32299	-0.76981	-4.34261
UFES.S.RN.282	-0.101108	0.362904	-5.28656	-0.179988	-2.91918
UFES.S.RN.283	-0.326278	-0.0524219	-5.28395	-0.360032	-0.853309
UFES.S.RN.284	-0.124979	-0.353952	-2.72562	-0.396448	5.27558
UFES.S.RN.285	0.169658	-0.636365	-10.5997	-0.602343	2.43904
UFES.S.RN.286	-0.180918	0.947541	-1.93612	-0.129004	-2.59498
UFES.S.RN.287	0.0026305	-0.0294176	-3.65203	-0.866533	0.541596
UFES.S.RN.288	0.48707	-0.287766	-2.95633	-0.2279	-1.88198
UFES.S.RN.294	-0.547473	0.108735	3.0341	-0.148529	-0.764663
UFES.S.RN.295	-0.401624	0.587738	0.337606	0.372228	-5.54917
UFES.S.RN.296	-0.0633879	-0.455694	-2.86802	-0.285758	4.39646
UFES.S.RN.298	0.127364	-0.18308	1.63488	0.439427	-2.96153
UFES.S.RN.30	0.243388	-0.657484	-4.58918	-0.603613	2.72899
UFES.S.RN.300	-0.539392	1.66586	7.03791	0.9781	3.66743
UFES.S.RN.302	-0.199447	1.2419	-4.99819	0.456069	-1.70822
UFES.S.RN.303	-0.0419195	0.172651	-4.76848	-0.67603	-1.24732
UFES.S.RN.304	0.243263	-0.702571	-4.63822	0.193982	2.68105
UFES.S.RN.305	-0.392132	1.19435	2.72767	0.401994	-2.95168
UFES.S.RN.306	0.575451	-0.906814	-8.75665	-0.0657966	-0.561667
UFES.S.RN.307	-0.0585214	-0.234795	2.92644	0.274124	-0.331775
UFES.S.RN.308	-0.123588	0.466412	3.94221	0.260337	-4.4322
UFES.S.RN.309	-0.229833	0.0300628	0.692656	-0.0930854	-0.782578
UFES.S.RN.31	-0.205734	0.102088	3.4641	-0.33705	0.728075
UFES.S.RN.310	-0.038582	-0.765515	-10.1912	-1.00909	3.1426
UFES.S.RN.32	0.0419125	0.0949721	6.34882	0.0978352	2.06022
UFES.S.RN.322	0.205203	-0.322314	-8.9749	-0.964526	-0.32056
UFES.S.RN.323	-0.126647	-0.0438343	-7.06847	-0.947013	2.14896
UFES.S.RN.324	-0.14215	-0.0342966	-6.80075	-1.02114	2.05107
UFES.S.RN.325	0.245317	-0.602076	-3.88777	-0.814468	-2.07467
UFES.S.RN.326	0.0962732	-0.419779	-5.38956	-0.369888	-3.71573
UFES.S.RN.328	0.270616	-0.209593	-1.46479	-0.530907	6.12431
UFES.S.RN.329	0.0426302	0.45545	1.38652	0.103436	-0.709513
UFES.S.RN.330	0.124238	-0.348509	-1.56565	0.0753316	-5.31577
UFES.S.RN.331	0.187584	-0.397687	5.0438	0.0626219	-0.718604
UFES.S.RN.332	-0.00359048	-0.219508	0.406618	0.231377	-0.0497212
UFES.S.RN.333	-0.0935538	0.321165	-4.49255	-0.566837	-1.2132
UFES.S.RN.334	0.483412	-0.711847	-3.19385	-0.306368	-3.66311
UFES.S.RN.335	-0.230915	0.531907	-1.20159	-0.147238	-5.49765
UFES.S.RN.336	-0.228623	0.319625	-6.51651	-0.256551	0.370516
UFES.S.RN.337	0.109884	-0.389286	3.50731	0.171142	-0.340904
UFES.S.RN.345	-0.129943	0.697121	-3.34477	-0.0315867	-3.08819
UFES.S.RN.346	-0.386455	0.836334	-1.53408	0.0917573	-2.6011
UFES.S.RN.348	-0.0914698	-0.127721	-12.0002	-1.0314	-6.04497
UFES.S.RN.349	-0.381749	0.0937258	-4.54602	-0.710701	3.11158
UFES.S.RN.350	-0.211037	0.172191	-3.35857	-0.807215	0.623701
UFES.S.RN.351	-0.398087	0.363388	-2.72428	0.0777083	-4.75607
UFES.S.RN.352	0.197763	0.335292	-1.19361	-0.869781	-5.73405
UFES.S.RN.353	0.204097	-0.401793	-5.47679	-0.798714	-3.6185
UFES.S.RN.354	0.455312	-0.825148	-6.8505	-1.49543	0.409235
UFES.S.RN.355	-0.401207	0.389899	0.236703	0.686715	-7.51615
UFES.S.RN.36	-0.466332	1.39181	6.00901	0.750912	0.151187
UFES.S.RN.360	0.37289	-0.404183	2.7381	-0.235399	-0.384323
UFES.S.RN.361	-0.564187	1.27543	-1.65103	0.164616	-1.64531
UFES.S.RN.362	-0.599697	0.817192	-4.17441	-0.202217	-0.341723
UFES.S.RN.364	-0.317542	-0.421228	0.152999	-0.718644	-0.672473
UFES.S.RN.365	-0.201852	0.680443	-3.0425	0.15886	-0.290091
UFES.S.RN.366	-0.533954	0.982414	-4.80319	-0.872622	2.22025
UFES.S.RN.368	-0.350666	0.578708	-3.07625	-0.300623	1.86531
UFES.S.RN.37	-0.147024	-0.787168	2.0715	-0.120767	2.50356
UFES.S.RN.371	0.234448	-1.12361	-0.184448	-0.191745	5.76907
UFES.S.RN.375	0.279635	-0.532802	-10.841	-0.0974069	2.24815
UFES.S.RN.377	0.0497609	-0.0225319	-3.50974	-0.19008	-0.548174
UFES.S.RN.383	-0.1409	-0.393051	6.26567	-0.379808	0.568877
UFES.S.RN.386	-0.0520754	0.237056	-2.5803	-0.390664	-1.18501
UFES.S.RN.39	0.061083	-0.226313	4.1836	-0.360426	-0.691428
UFES.S.RN.397	0.120365	0.102882	-5.94823	1.08261	1.16988
UFES.S.RN.399	0.111306	0.12265	-2.98755	-0.575435	-15.1959
UFES.S.RN.40	-0.0778679	0.682449	2.67952	0.662395	1.42488
UFES.S.RN.41	-0.0159137	-0.556976	6.9373	-0.197521	2.58293
UFES.S.RN.410	-0.461599	0.262486	1.89878	0.123722	0.575673
UFES.S.RN.414	0.00718059	-0.137566	-1.12504	0.375926	-3.3858
UFES.S.RN.416	0.0406839	-0.0259833	2.22585	-0.457985	-4.16789
UFES.S.RN.42	-0.514799	1.04314	7.91419	0.26228	-6.65263
UFES.S.RN.421	-0.249803	1.31221	-1.24182	-0.0327172	-2.70006
UFES.S.RN.43	-0.692281	1.99165	7.84071	1.00885	-1.55246
UFES.S.RN.437	0.201758	-0.486129	2.99765	-0.0714812	-0.0156902
UFES.S.RN.438	0.11644	0.0738851	4.80796	0.691108	0.591773
UFES.S.RN.44	-0.32009	0.789069	5.59067	0.786924	-4.34196
UFES.S.RN.440	0.206254	-0.314002	-3.15766	0.103707	1.67356
UFES.S.RN.45	-0.0781243	0.744591	2.86317	0.931971	-1.8185
UFES.S.RN.459	0.358598	-0.454447	-0.711864	-0.552043	-0.907586
UFES.S.RN.46	-0.131542	0.890866	2.57798	1.01679	-1.70131
UFES.S.RN.461	0.0213075	-0.162626	1.18794	-0.468994	-2.77817
UFES.S.RN.464	-0.0122138	-0.478438	-5.75674	-0.0757062	0.649924
UFES.S.RN.47	-0.0593862	1.03274	5.2311	1.17882	-0.84536
UFES.S.RN.488	-0.0422673	-0.496663	-0.129021	-0.747212	3.18706
UFES.S.RN.497	0.282109	0.116336	1.35482	-0.238613	-0.0267665
UFES.S.RN.51	0.425993	-0.313497	2.58899	0.696293	3.01001
UFES.S.RN.52	-0.0500137	0.695997	1.98298	0.616232	0.412976
UFES.S.RN.53	0.235624	-0.45372	2.1422	0.343214	-1.33122
UFES.S.RN.56	-0.452282	1.96338	5.40055	2.12038	-3.85212
UFES.S.RN.58	0.189892	-0.537867	2.98184	-0.14046	3.76998
UFES.S.RN.62	0.0514716	-0.912023	4.8108	0.0917571	1.68751
UFES.S.RN.63	-0.28183	0.405593	10.6858	0.382665	3.6573
UFES.S.RN.66	0.231191	-0.640903	6.65999	-0.660445	1.58067
UFES.S.RN.67	0.708231	-1.4877	-2.77253	-1.10298	6.77621
UFES.S.RN.68	0.130894	0.111413	-0.503773	-0.278345	2.89445
UFES.S.RN.69	0.768655	-1.3097	-0.396128	0.112466	-0.76127
UFES.S.RN.70	-0.277003	0.288305	11.9354	1.34876	1.70327
UFES.S.RN.72	0.531328	-0.916286	0.569649	-0.467388	6.70422
UFES.S.RN.73	-0.149058	-0.579957	6.4849	0.201858	0.59883
UFES.S.RN.74	-0.142812	0.685037	10.3136	1.86943	-2.92496
UFES.S.RN.77	0.516504	-0.8637	2.69216	-0.0867015	4.77392
UFES.S.RN.78	0.0189069	-0.462984	6.9571	-0.442538	5.73712
UFES.S.RN.79	0.37708	-0.65933	2.26356	-0.348825	5.05669
UFES.S.RN.81	-0.957066	2.06795	8.55391	1.06349	-0.522794
UFES.S.RN.82	0.340767	-1.23437	6.51152	0.418329	0.904154
UFES.S.RN.83	0.0983908	-0.171555	3.35725	0.17165	3.81164
UFES.S.RN.84	0.241299	-0.206445	2.6399	-0.0533423	2.57968
UFES.S.RN.85	0.137843	-0.212377	-2.11219	-0.279724	5.2219
UFES.S.RN.86	0.285876	0.198884	4.94582	0.609327	2.46819
UFES.S.RN.88	0.0934933	-0.177653	5.14239	0.295171	-1.41331
UFES.S.RN.90	-0.102636	0.227183	-0.841397	0.304486	1.10733
UFES.S.RN.91	0.0884843	-1.13275	2.35723	-1.06492	1.85495
UFES.S.RN.92	-0.231988	1.63653	0.134234	1.2919	1.52663
UFES.S.RN.93	0.280992	0.568289	-1.23429	0.0336367	5.64979
UFES.S.RN.94	0.439078	-0.749685	2.26972	-0.568953	4.04159
UFES.S.RN.95	-0.0876073	-0.522909	9.30557	0.388691	3.4143
UFES.S.RN.97	0.169232	-1.16425	2.94467	-0.453095	2.47516
UFES.S.RN.98	-0.138924	0.214962	4.8907	-0.222904	4.55497
