# Supplementary material for: Single and multi-trait genomic prediction for agronomic traits in Euterpe edulis
Source: PLoS One. 2023 Apr 7;18(4):e0275407. doi: 10.1371/journal.pone.0275407 (PMC10081805; doi:10.1371/journal.pone.0275407)
Supplement: S1 File — (TXT) [file pone.0275407.s004.txt]

################################################################################################################
###	TRABALHO: Single and Multi-trait Genomic Prediction for agronomic traits in Euterpe edulis
###	ANALISE: CORRECAO DO FENOTIPO 
###	VERSAO: 4.1.0	
################################################################################################################
rm(list=ls())
#-----------------------------------------------------------
setwd(" ")
getwd()
list.files()
#-----------------------------------------------------------

#-----------------------------------------------------------
library(dplyr)
library(sommer)
library(lmerTest)
library(emmeans)
#-----------------------------------------------------------
list.files()

dados.cachos<-read.table("cachos.txt",h=T)%>%
			mutate(ano=as.factor(ano),matriz=as.factor(matriz))
head(dados.cachos)

LM1 <-  lm(
    nc ~ ano+matriz, #+ (1 | matriz),
    data = dados.cachos%>%
			mutate(ano=as.factor(ano),matriz=as.factor(matriz)))

str(LM1)
anova(LM1)
summary(LM1)
EMM_Proc <- emmeans::emmeans(LM1, specs = ~matriz)
EMM_Proc2 <-data.frame(lsmeans(LM1,"matriz"))
View(EMM_Proc2)
View(EMM_Proc)
cachos<-data.frame(EMM_Proc)

c1<-cachos[,c(1,2)]
write.table(c1,file="cachos_cor_f.txt")


#--------------------------------------
list.files()

dados.campo<-read.table("campo.txt",h=T)%>%
			mutate(ano=as.factor(ano),matriz=as.factor(matriz))

head(dados.campo)
LM1 <-  lm( mfc ~ ano+matriz, #+ (1 | matriz),
    data = dados.campo%>%
			mutate(ano=as.factor(ano),matriz=as.factor(matriz)))

str(LM1)
anova(LM1)
#summary(LM1)

EMM_Proc <- emmeans::emmeans(LM1, specs = ~matriz)
#View(EMM_Proc)
pfp<-data.frame(EMM_Proc)

pfp1<-pfp[,c(1,2)]
write.table(pfp1,file="pfp_cor_f.txt")

#--------------------------------------
list.files()

dados.massas<-read.table("massas.txt",h=T)%>%
			mutate(ano=as.factor(ano),matriz=as.factor(matriz))

head(dados.massas)
LM1 <-  lm( rend ~ ano+matriz, #+ (1 | matriz),
    data = dados.massas%>%
			mutate(ano=as.factor(ano),matriz=as.factor(matriz)))

str(LM1)
anova(LM1)
#summary(LM1)

EMM_Proc <- emmeans::emmeans(LM1, specs = ~matriz)
#View(EMM_Proc)
rend<-data.frame(EMM_Proc)

rend1<-rend[,c(1,2)]
write.table(rend1,file="rend_cor_f.txt")

#--------------------------------------
list.files()

dados.dia<-read.table("diametros.txt",h=T)%>%
			mutate(ano=as.factor(ano),matriz=as.factor(matriz))

head(dados.dia)
LM1 <-  lm( DLS ~ ano+matriz, #+ (1 | matriz),
    data = dados.dia%>%
			mutate(ano=as.factor(ano),matriz=as.factor(matriz)))

str(LM1)
anova(LM1)
#summary(LM1)

EMM_Proc <- emmeans::emmeans(LM1, specs = ~matriz)
#View(EMM_Proc)
dls<-data.frame(EMM_Proc)

dls1<-dls[,c(1,2)]
write.table(dls1,file="dls_cor_f.txt")


################################################################################################################
### ANALISE: Controle de qualidade 
################################################################################################################
rm(list=ls())

#if (!requireNamespace("BiocManager", quietly = TRUE))
#  install.packages("BiocManager")
#BiocManager::install("SNPRelate")
#install.packages("dartR")
#install.packages("C:\\pacotes_r_zip\\sommer.tar.gz", repos = NULL)

##------------------------------------------------------------------------
library(sommer)
library(dartR) 
library(tidyverse)
library(dplyr)
library(stringr)
##------------------------------------------------------------------------
list.files()

#-----------------------------
## MARCADORES CODOMINANTES 
#-----------------------------
## Conjunto de dados
g <- gl.read.dart(filename = "Report_DEut21-323_SNP_2.csv") 
# View(g)

## CONVERTENDO PARA PADRAO DE MATRIZ 
m <- as.matrix (g)

# ALTERANDO NOMES DOS GENOTIPOS NAS LINHAS
nomes<-rownames(m)
library("stringr")
ident<-str_split_fixed(nomes, " ", 2);head(ident)#stringr
ident2<-as.numeric(ident[,2])

# Identificando valores duplicados

linhas<-which(str_detect(ident2, "\\.1")) # as \\ sao para especificar que esta querendo identificar o ponto
ident2[linhas]

id<-data.frame(gen=ident2)
a<-id %>% 
  filter(str_detect(gen, "\\.1"))

rep.01<- as.character(str_split_fixed(a$gen, "\\.", 2)[,1])

linhas2<-list()
for(i in 1:length(rep.01)){
	linhas.2<-data.frame(which(str_detect(ident2, rep.01[i])))
	linhas2[i]<-cbind(linhas.2)
}
lista.f<-c(do.call("rbind",linhas2)[,1],do.call("rbind",linhas2)[,2])
lista.f

View(m[lista.f,1:5])

##------------------------------------------------

diferenca<-list()
for(i in 1:length(rep.01)){
	linhas.2<-data.frame(which(str_detect(ident2, rep.01[i])))
	arquivo<-m[c(linhas.2[,1]),]
	individuo<-rownames(arquivo)[1]
	diferenca[i]<-sum(arquivo[1,]-arquivo[2,],na.rm=T)
}
diferenca

m1<-(m[-linhas,])
rownames(m1)

g<-g[-linhas,]


## RESUMO DO CONJUNTO DE DADOS 
nInd(g) #número de indivíduos no objeto genlight
nLoc (g) #número de loci
nPop(g) #número de populações
indNames(g) #nome dos indivíduos
locNames(g) #nome/rótulo dos loci 
alleles(g) #define os estados alélicos de cada locus para cada indivíduo(ex:"A/T").
ploidy(g) #ploidia dos indivíduos
pop(g) #define à população à qual cada indivíduo pertence
NA.posi(g) #loci com valores ausentes, ou seja, loci para os quais uma tag de sequência falhou ao amplificar para cada indivíduo
#chr(g) #define o cromossomo para cada locus
position(g) #define a posição de cada SNP no tag de sequência de cada locus
other(g) #conjuntos de informações diversas armazenadas como uma lista

## Tarefas básicas em objetos genlight ##
glSum(g) #conta a frequência do alelo alternativo para cada locus.
glNA(g) #conta o número de valores ausentes para cada locus.
glMean(g) #calcula a frequência relativa (uma proporção no intervalo 0-1) do segundo alelo para cada locus.
glVar(g) #calcula a variância da distribuição de frequência do alelo para cada locus.
#glDotProd(g) #calcula os produtos escalares entre todos os pares de indivíduos, com centralização e escala.

## Trabalhando com objetos DArT Genlight ##
#gl@other$loc.metrics$RepAvg [1:10] #só as entradas para os primeiros 10 indivíduos são mostradas
#names (gl@other$loc.metrics) #nomes das métricas

## Salvar seu objeto genlight em forma binária usando ##
#saveRDS(gl,file="tmp.Rdata")
#gl.new <- readRDS("tmp.Rdata")

#Call rate
glp1<- gl.filter.callrate(g, threshold = 0.90, plot = FALSE) #filtro de chamada (call rate)

glp2 <-gl.filter.maf(glp1, threshold = 0.05, verbose = NULL) ##filtro do frequência de alelos ausentes

dim(glp2)

############################################################################################################################
############################################################################################################################
############################################################################################################################
############################################################################################################################
####			CONTROLE DE QUALIDADE A MAO 
############################################################################################################################
############################################################################################################################
############################################################################################################################
############################################################################################################################

########################## Controle de Qualidade #########################
snp=m1# matriz de marcadores
dim(snp)

#############################################
## TESTANDO EHW
#############################################
# frequências alélicas
EHW=NULL
for(i in 1:ncol(snp)){
N<-length(which(snp[,i]==0))+length(which(snp[,i]==1))+length(which(snp[,i]==2))
pA=(0.5*length(which(snp[,i]==1))+length(which(snp[,i]==2)))/N
pa<- 1-pA

# genotipo observadas
aa<-length(which(snp[,i]==0));aa
Aa<-length(which(snp[,i]==1));Aa
AA<-length(which(snp[,i]==2));AA

# genotipo esperada
pe_aa<-pa^2;pe_aa
pe_Aa<-2*pA*pa;pe_Aa
pe_AA<-pA^2;pe_AA

qui_quadrado<-(((aa-N*pe_aa)^2)/(N*pe_aa))+(((Aa-N*pe_Aa)^2)/(N*pe_Aa))+(((AA-N*pe_AA)^2)/(N*pe_AA))

pvalor<- 1-pchisq(qui_quadrado,df=1);pvalor


#correção de bonferroni
EHW[i]<-pvalor<(0.05/ncol(snp))
}

EHW

length(which(EHW==TRUE))
length(which(EHW==FALSE))

#############################################
#############################################
# frequências alélicas
#############################################
#############################################
p1=NULL
for(i in 1:ncol(snp))
{
N<-length(which(snp[,i]==0))+length(which(snp[,i]==1))+length(which(snp[,i]==2))
p1[i]=(0.5*length(which(snp[,i]==1))+length(which(snp[,i]==2)))/N
}

#FREQUENCIA GENOTIÍCA 
pAA=NULL
for(i in 1:ncol(snp))
{
N<-length(which(snp[,i]==0))+length(which(snp[,i]==1))+length(which(snp[,i]==2))
pAA[i]=length(which(snp[,i]==2))/N
}

paa=NULL
for(i in 1:ncol(snp))
{
N<-length(which(snp[,i]==0))+length(which(snp[,i]==1))+length(which(snp[,i]==2))
paa[i]=length(which(snp[,i]==0))/N
}

pAa=NULL
for(i in 1:ncol(snp))
{
N<-length(which(snp[,i]==0))+length(which(snp[,i]==1))+length(which(snp[,i]==2))
pAa[i]=length(which(snp[,i]==1))/N
}

length(which(pAA>0.3))
length(which(paa>0.9))
length(which(pAa>0.15))

#########################
#	MAF 
#########################
# MAF<=0,05

maf=NULL
for(i in 1:ncol(snp))
{
if(max(p1[i],1-p1[i])<=0.95)
{
maf[i]=i
}
}

#########################
#	CALL RATE
#########################
# CR<0,90
#cr = 1-(a/(a+p))

cr=NULL
for(j in 1:ncol(snp))
{
cr[j]=1-((length(which(is.na(snp[,j]))))/(length(snp[,j])))
}

cr1=NULL
for(i in 1:ncol(snp))
{
if(cr[i]>=0.90)
{
cr1[i]=i
}
}

# intersecção entre os marcadores excluídos pela maf e pelo call rate
int_snp=intersect(as.vector(na.omit(maf)), as.vector(na.omit(cr1)))
M1=snp[,int_snp] # arquivo de marcadores após o controle de qualidade
p=p1[int_snp] # frequência
dim(M1)

############################### Imputação ################################
# NAO UTILIZADO NESTA ANALISE
# Imputação de valores perdidos (NA) por 2p

M=as.matrix(M1)
for(j in 1:ncol(M)){

## calculando a frequencia novamente para confirmar 
N<-length(which(M[,j]==0))+length(which(M[,j]==1))+length(which(M[,j]==2))
p<-(0.5*length(which(M[,j]==1))+length(which(M[,j]==2)))/N
p2<- 2*p

### CRITERIO DE IMPUTACAO
#2p<= 0.5 = 0
#0.5<2p<=1.5 = 1
#1.5 <2p<=2 = 2
###

if( p2<= 0.5){
	w<-0
	} else if(p2>0.5 & p2<=1.5){
	w<-1
	} else 
	w<-2
	
M[,j][is.na(M[,j])]<-w
		}
dim(M)
#View(M)

class(M)

save(M, file="matriz_marcadores_tratada")

#-------------------------------------------------------------------

load("matriz_marcadores_tratada")
str(M)
class(M)
dim(M)

#Armazenando informacao de marcadores dos individuos genotipados
geno<-M
#View(geno)

# Inserir ID dos indivíduos como nome das linhas

# Eliminar a primeira linha e converter em formato de matriz
geno2 <- as.matrix(geno)

# Obter o ID dos indivíduos genotipados ==> geno.id
geno.id <- data.frame(self = as.factor(rownames(geno2)))


##############
#   AGHmatrix
##############

G <- Gmatrix(SNPmatrix = geno2,
             method = "VanRaden",
             ploidy = 2,
             maf = 0.01)
View(G)
#save(G,file="matriz_G.rda")

##############
#   SOMMER 3.4
##############

# Aqui, quando centralizamos, nao temos a matriz IBS, temos a IBS modificada pela centralização
gen <- M -1 # centrando a matriz
View(gen)

ind <- rownames(gen)

#Matriz de parentesco genomica
A <- A.mat(gen)
A

round(A-G,3)


################################################################################################################
### ANALISES ARTIGO SINGLE 
### VERSAO: 4.1.0	
################################################################################################################

#-----------------------------------
library(sommer)
library(dplyr)
library(tidyr)
library(stringr)
#-----------------------------------

#-----------------------------------
# Matriz de parentesco G
#-----------------------------------
load("D:\\notebook\\2022\\06_correcao_artigo_st_mt\\matriz_marcadores_tratada")
gen<-data.frame(M)
gen$mat<-as.numeric(rownames(M))

gen<-gen%>%
	arrange(mat)

dim(gen)
gen<-gen[,-8113]
#View(gen)

G<-A.mat(gen)
#View(G)
#------------------------------------------------------------------------------------
#------------------------------------------------------------------------------------
#------------------------------------------------------------------------------------
#
#		ANALISE SINGLE TRAIT 
#
#------------------------------------------------------------------------------------
#------------------------------------------------------------------------------------
#------------------------------------------------------------------------------------
# DADOS: medias fenotipicas
dados<-read.table(" ",h=T)%>%
	arrange(matriz)
head(dados)

dados<-dados%>%
		select("matriz","NC","MFC","CR","DEF","REND")%>%
		filter(matriz%in%rownames(gen))
nrow(dados)
head(dados)
dim(dados)
#  conferindo se a ordem dos individuos sao iguais na matriz de dados e matriz de parentesco 
conferindo_ordem_mA<-data.frame(colnames(G)) #genotipos devem estar na mesma ordem da matriz de dados e genomica
conferindo_ordem_dados<-data.frame(unique((dados$matriz)))

#View(conferindo_ordem_mA)
#View(conferindo_ordem_dados)

dados$matriz<-as.factor(dados$matriz);head(dados)

Z1 <- model.matrix(~matriz-1, dados)
#View(Z1)
A2<-G
colnames(A2)<-colnames(Z1)
#View(A2)
# Z2 <- model.matrix(~ano-1,campo) # adicionando matriz para efeito aleatorio
ETA <- list(matriz=list(Z=Z1,K=A2))# ,ano=list(Z=Z2)) # LISTA DOS EFEITOS - por isso que tem que esta na ordem associando os -- considerando ano como aleatorio

##################################
variaveis<-colnames(dados)[-1];variaveis
GEBV<-matrix(NA,nrow(dados),1);head(GEBV)
herda<-NULL
tempo_ind<-list()


for(j in 1:length(variaveis)){
##################################
Carac <-variaveis[j] #  
y <- dados[,paste(Carac)]
a<-Sys.time() # Comando para medir o tempo da analise
gblup <- mmer(Y=y, Z=ETA, silent = TRUE)
b <- Sys.time()
tempo_ind[[j]]<-as.numeric(b-a,units="secs") 

analise<-paste("summary_single",Carac,".doc")
#sink(analise)
summary(gblup)
#sink()

	gebv <- gblup$u.hat$matriz
 	id_gebv<-str_split_fixed(rownames(gebv), "z", 2);head(id_gebv)#stringr
	gebv1<-data.frame(mat=id_gebv[,2],gebv[,1])
	GEBV<-cbind(GEBV, gebv1[,2])
	
	VAR_A1=gblup$var.comp$mat
	VAR_E1=gblup$var.comp$units
	h2_1=VAR_A1/(VAR_A1+VAR_E1)
	herda[j]<-h2_1
		}

tempo_st<-do.call("rbind", tempo_ind);tempo_st
rownames(tempo_st)<-variaveis
colnames(tempo_st)<-"tempo(seg)"
tempo_st
#write.table(tempo_st,file="TEMPO_st.txt",sep=" ") # tempo da analise 

GEBV2<-GEBV[,-1];head(GEBV2)
GEBV2<-data.frame(rownames(gebv1),GEBV2);head(GEBV2)
colnames(GEBV2)<-c("MAT",variaveis);head(GEBV2)
herda<-data.frame(variaveis,herdabilidade=herda)

write.table(GEBV2,file="GEBVs_single.txt",sep=" ")
#write.table(herda,file="herda_single.txt",sep=" ")

####################################################################################
## A CAPACIDADE PREDITIVA E A HERDABILIDADE SERAO CALCULADAS COM BASE NA MEDIA
##  DAS HERDABILIDADE E CP DOS FOLDS
####################################################################################
set.seed(5050)
set <- sample(1:275, replace=FALSE)
v2<-colnames(dados)[-1]
h2st <- list() # lista para armazenar resultados
cap_pred<-list()
m_resul<-matrix(1:25,5,5,byrow=T)

for(k in 1:5){
	for(l in 1:5){
fold <- c(set[(55*(l-1)+1):(55*(l))]) 

y <- dados[,k+1]
y [fold] <- NA
gblup <- mmer(Y=y, Z=ETA, silent = TRUE)

#--------------------------------
# HERDABILIDADE
#--------------------------------
gebv <- gblup$u.hat$matriz
gebv <- gebv [fold]
VAR_A=gblup$var.comp$matriz
VAR_E=gblup$var.comp$units
h2_1=VAR_A/(VAR_A+VAR_E)

colnames(h2_1)<-"herdabilidade"
n_fold<-paste("fold",l)
h2st[[m_resul[k,l]]]<-data.frame(par=v2[k],folds=n_fold,herda=h2_1)

#--------------------------------
# Capacidade Preditiva 
#--------------------------------
dados_fen <- dados[,k+1]
dados_fen<-dados_fen[fold]
cp_p<-data.frame(cor(gebv,dados_fen,use = "complete.obs"))

colnames(cp_p)<-"Cap_Pred"
n_fold<-paste("fold",l)
cap_pred[[m_resul[k,l]]]<-data.frame(par=v2[k],folds=n_fold,cp_p)
}
	}

# juntando todos resultados
herda_cr<-do.call("rbind", h2st);herda_cr
write.table(herda_cr,file="02_Herdabilidade_folds.txt",sep=" ")

cpred_cr<-do.call("rbind", cap_pred);cpred_cr
write.table(cpred_cr,file="02_CP_folds.txt",sep=" ")

#-----------------------------------------------------------
# RESULTADOS MEDIOS DA HERDABILIDADE E CAPACIDADE PREDITIVA
#-----------------------------------------------------------

h_est_med<-tapply(herda_cr$herdabilidade,herda_cr$par,mean);h_est_med
h_est_sd<-tapply(herda_cr$herdabilidade,herda_cr$par,sd);h_est_sd
# erro_pad=sd/sqrt(N)
h_est_erro<-(tapply(herda_cr$herdabilidade,herda_cr$par,sd))/sqrt(5);h_est_erro
herda_single_descri<-data.frame(media=h_est_med,desv.pad=h_est_sd,erro_pad=h_est_erro)
herda_single_descri
write.table(herda_single_descri,file="02_Herdabilidade_estimada_media.txt",sep=" ")

cp_est_med<-tapply(cpred_cr$Cap_Pred,cpred_cr$par,mean);cp_est_med
cp_est_sd<-tapply(cpred_cr$Cap_Pred,cpred_cr$par,sd);cp_est_sd
# erro_pad=sd/sqrt(N)
cp_est_erro<-(tapply(cpred_cr$Cap_Pred,cpred_cr$par,sd))/sqrt(5);cp_est_erro
cp_single_descri<-data.frame(media=cp_est_med,desv.pad=cp_est_sd,erro_pad=cp_est_erro)
cp_single_descri
write.table(cp_single_descri,file="02_CP_estimada_media.txt",sep=" ")


################################################################################################################
### ANALISES: MULTI TRAIT
################################################################################################################

library(sommer)
library(dplyr)
library(tidyr)
library(stringr)

#-----------------------------------
# Matriz de parentesco G
#-----------------------------------
load("D:\\notebook\\2022\\06_correcao_artigo_st_mt\\matriz_marcadores_tratada")
gen<-data.frame(M)
gen$mat<-as.numeric(rownames(M))

gen<-gen%>%
	arrange(mat)

dim(gen)
gen<-gen[,-8113]
#View(gen)

G<-A.mat(gen)
#View(G)
#------------------------------------------------------------------------------------

#------------------------------------------------------------------------------------
dados<-read.table(" ",h=T)%>%
	arrange(matriz)
head(dados)

dados<-dados%>%
		select("matriz","NC","CR","MFC","DEF","REND")%>%
		filter(matriz%in%rownames(gen))
nrow(dados)
head(dados)
dim(dados)
#  conferindo se a ordem dos individuos sao iguais na matriz de dados e matriz de parentesco 
conferindo_ordem_mA<-data.frame(colnames(G)) #genotipos devem estar na mesma ordem da matriz de dados e genomica
conferindo_ordem_dados<-data.frame(unique((dados$matriz)))

#View(conferindo_ordem_mA)
#View(conferindo_ordem_dados)

str(dados)
dados$matriz<-as.factor(dados$matriz);head(dados)
Z1 <- model.matrix(~matriz-1, dados)
#View(Z1)
A2<-G
colnames(A2)<-colnames(Z1)
View(A2)
# Z2 <- model.matrix(~ano-1,campo) # adicionando matriz para efeito aleatorio
ETA <- list(matriz=list(Z=Z1,K=A2))# ,ano=list(Z=Z2)) # LISTA DOS EFEITOS - por isso que tem que esta na ordem associando os -- considerando ano como aleatorio

##################################
head(dados)
Carac<-colnames(dados)[-1];Carac
##################################


#--------------------------------------------------
#	MULTI-TRAIT E TEMPO
#--------------------------------------------------
y <- dados[,paste(Carac)]
a2<-Sys.time()
gblup <- mmer(Y=y, Z=ETA, silent = TRUE)
b2<-Sys.time()
tempo_mt<-as.numeric(b2-a2,units="secs")

#sink("01_Summary_MULT.doc")
summary(gblup)
#sink()

gebv <- gblup$u.hat$mat
GEBV_MT<-gebv
colnames(GEBV_MT)<-c("NC","CR","MFC","DEF","REND");head(GEBV_MT)
write.table(GEBV_MT,file="03_GEBV_MT.txt",sep=" ")

## Estimando produtividade por planta
head(GEBV_MT)

NC<-data.frame(nc=GEBV_MT[,1])+3.12;NC
CR<-data.frame(cr=GEBV_MT[,2])+60.24;CR
MFC<-data.frame(mfc=GEBV_MT[,3])+4.027;MFC
DEF<-data.frame(def=GEBV_MT[,4])+14.06;DEF
REND<-data.frame(rend=GEBV_MT[,5])+30.98;REND
pred_med<-data.frame(CR,DEF,REND,MFC,NC)
head(pred_med)
pred_med$pfp<-pred_med$mfc*pred_med$nc
head(pred_med)
write.table(pred_med,file="03_GEBV_MT_soma_media.txt",sep=" ")


#--------------------------------------------------
#	HERDABILADADE
#--------------------------------------------------
n=ncol(gblup$var.comp$mat)
h2_1 <- matrix(NA,1, n) 

for (i in 1:n)
{
	VAR_A=gblup$var.comp$mat
	VAR_A1 <- VAR_A [i,i]
	VAR_E=gblup$var.comp$units
	VAR_E1 <- VAR_E [i,i]
	h2_0=VAR_A1/(VAR_A1+VAR_E1)
	h2_1 [1,i] <- h2_0 
}
h2_1

colnames(h2_1)<- paste(Carac)
colnames(gebv)<-paste(Carac)
write.table(h2_1,file="01_herda_mt.txt",sep=" ")

#-----------------------------------
# Correlação Genética 
#-----------------------------------
summary(gblup)
gvc <- gblup$var.comp$mat
## extract variances (diagonals) and get standard deviations
sd.gvc <- as.matrix(sqrt(diag(gvc)))
## get possible products sd(Vgi) * sd(Vgi')
prod.sd <- sd.gvc %*% t(sd.gvc)
## genetic correlations cov(gi,gi')/[sd(Vgi) * sd(Vgi')]
cor_mt<-(gen.cor <- gvc/prod.sd)
write.table(cor_mt,file="03_CORRELACAO_MT.txt",sep=" ")


#-----------------------------------
# Correlação Fenotipica
# 	somando genotipi + residual
#-----------------------------------
summary(gblup)
gvc_res <-gblup$var.comp$units


cor.fen.01<-matrix(NA,nrow(gvc_res),ncol(gvc_res))

for(i in 1: ncol(gvc)){
	for(j in 1: ncol(gvc_res)){

	cov.gen<-gvc[i,j] #covariancia gen
	cov.res<-gvc_res[i,j] # covariancia res

	var.gen<-diag(gvc)
	vg.v1<-var.gen[i]  # variancia genetica var 1
	vg.v2<-var.gen[j]	# variancia genetica var 2

	var.res<-diag(gvc_res)
	vr.v1<-var.res[i]  # variancia genetica var 1
	vr.v2<-var.res[j]	# variancia genetica var 2
	
	cor.fen<- (cov.gen+cov.res)/(sqrt(vg.v1+vr.v1)*sqrt(vg.v2+vr.v2))
	cor.fen.01[i,j]<-cor.fen
}
	}

colnames(cor.fen.01)<-colnames(gvc_res)
rownames(cor.fen.01)<-rownames(gvc_res)
write.table(cor.fen.01,file="03_CORRELACAO_FENOTIPICA.txt",sep=" ")


#------------------------------------------------------------------------
#	VALIDACAO CRUZADA
#------------------------------------------------------------------------
set.seed(5050)
set <- sample(1:275, replace=FALSE)

head(gebv)
folds<-c(1:5)
resul_herda<-list()
cap_pred_mt<-list()
tempo_mt<-list()
m_resul<-matrix(1:25,5,5,byrow=T)

for(n in 1:length(folds)){
	fold <- c(set[(55*(n-1)+1):(55*(n))]) 
	y <- dados[,paste(Carac)]
	y [fold,] <- NA
c<-Sys.time()
	gblup <- mmer(Y=y, Z=ETA, silent = TRUE)
	d<-Sys.time()
	t_mt<-as.numeric(d-c,units="secs")

t<-data.frame(segundos=t_mt)
n_fold<-paste("fold",n)
tempo_mt[[n]]<-data.frame(folds=n_fold,segundos=t)

# FOR PARA HERDA E CAPACIDADE PRED
for(m in 1:length(Carac)){

#--------------------------------
# HERDABILIDADE
#--------------------------------
VAR_A1=gblup$var.comp$matriz # aditiva
VAR_E=gblup$var.comp$units # fenotipica 
h2<-VAR_A1[m,m]/(VAR_A1[m,m]+VAR_E[m,m]) # diag(VAR_A1)/diag(cov(y, use="complete.obs")) # se os dados estiverem completos, sem dados perdidos - os comandos devem ser iguais
h2.1<-data.frame(herda=h2)
n_fold<-paste("fold",n)

resul_herda[[m_resul[n,m]]]<-data.frame(par=Carac[m],folds=n_fold,herda=h2.1)

#--------------------------------
# Capacidade Preditiva 
#--------------------------------
dados_fen<-dados[fold,-1]
gebv <- gblup$u.hat$mat
gebv2<-gebv[fold,]

cp_p<-data.frame(Cap_Pred=cor(gebv2[,m],dados_fen[,m],use = "complete.obs"))
n_fold<-paste("fold",n)
cap_pred_mt[[m_resul[n,m]]]<-data.frame(par=Carac[m],folds=n_fold,cp_p)
}
	}

h2_result_mt<-do.call("rbind", resul_herda);h2_result_mt
write.table(h2_result_mt,file="03_herda_MT.txt",sep=" ")

h2_mt_med<-tapply(h2_result_mt$herda,h2_result_mt$par,mean);h2_mt_med
h2_mt_sd<-tapply(h2_result_mt$herda,h2_result_mt$par,sd);h2_mt_sd
# erro_pad=sd/sqrt(N)
h2_mt_erro<-(tapply(h2_result_mt$herda,h2_result_mt$par,sd))/sqrt(5);h2_mt_erro
herda_multi_descri<-data.frame(media=h2_mt_med,
		desv.pad=h2_mt_sd,erro_pad=h2_mt_erro)
herda_multi_descri
write.table(herda_multi_descri,file="02_Herdabilidade_MT_estimada_media.txt",sep=" ")

cp_result_mt<-do.call("rbind", cap_pred_mt);cp_result_mt
write.table(cp_result_mt,file="03_CP_MT.txt",sep=" ")

cp_mt_med<-tapply(cp_result_mt$Cap_Pred,cp_result_mt$par,mean);cp_mt_med
cp_mt_sd<-tapply(cp_result_mt$Cap_Pred,cp_result_mt$par,sd);cp_mt_sd
# erro_pad=sd/sqrt(N)
cp_mt_erro<-(tapply(cp_result_mt$Cap_Pred,cp_result_mt$par,sd))/sqrt(5);cp_mt_erro
cp_multi_descri<-data.frame(media=cp_mt_med,
		desv.pad=cp_mt_sd,erro_pad=cp_mt_erro)
cp_multi_descri
write.table(cp_multi_descri,file="02_CAP_PRED_MT_estimada_media.txt",sep=" ")


TEMPO_MT<-do.call("rbind", tempo_mt);TEMPO_MT
write.table(TEMPO_MT,file="03_TEMPO_MT.txt",sep=" ")


################################################################################################################
###	ANALISE: ANALISE GRAFICA: KAPPA
################################################################################################################

#----------------------
library(ggplot2)
library(corrplot)
library(RColorBrewer)
library(ggthemes)
library(CGPfunctions)
#----------------------
data<-read.table(" ",h=T);head(data)

st<-data[,1:2]
st$model<-"G-BLUP ST"
colnames(st)<-c("individuos","rank","model")
head(st)

mt<-data[,3:4]
mt$model<-"G-BLUP MT"
colnames(mt)<-c("individuos","rank","model")
head(mt)

Rank.graf<-rbind(st,mt)


# cor.1<-c(rep("gray",15),rep("red",1))

cor.1<-c("gray", "gray", "gray", "gray", "gray", "gray", "gray","gray","gray","gray",
	   	"gray", "gray", "gray", "gray", "gray", "red", "gray","red","red","red",
	   	"gray", "gray", "gray", "gray", "gray", "gray", "gray","gray","gray","gray",
	   	"red", "gray", "gray", "gray", "gray", "gray", "gray","gray","gray","gray",
	   	"gray", "gray", "gray", "gray", "gray", "gray", "gray","gray","gray","gray")
		

newggslopegraph(Rank.graf, model, rank, individuos,
                Title = "Seletion between models",
                SubTitle = "Kappa (I)= 0.68 / Kappa (II)= 0.50",
                Caption = NULL,
                ThemeChoice = "gdocs",
#		    DataLabelPadding = 0.2,
#               DataLabelLineSize = 0.5,
#               DataLabelFillColor = "lightblue") 
 		 LineColor = cor.1,
		 ReverseYAxis = TRUE,
		 DataTextSize = 3,
		 XTextSize = 10,
  		 YTextSize = 3,
		 SubTitleTextSize = 15,
		 TitleJustify = "center",
		SubTitleJustify = "center")

#ggsave(filename="grafico_kappa.png",width = 20, height =20,units = "cm",dpi = 300,pointsize=12)
ggsave(filename="grafico_kappa.tiff",width = 15, height =20,units = "cm",dpi = 300,pointsize=13)


###################################################################################################################################
###################################################################################################################################
##	ANALISE: GRAFICOS DE BARRA
###################################################################################################################################
###################################################################################################################################
 
#----------------------
library(dplyr)
library(lme4)
#----------------------

mat_geno<-read.table("ind_sequenciados.txt",h=F);head(mat_geno)

########################
## DADOS CAMPO
########################

dados_campo<-read.table("campo_fenotipico.txt",h=T)%>%
		filter(matriz %in% mat_geno[,1])
dados_campo$matriz<-as.factor(dados_campo$matriz)
dados_campo$ano<-as.factor(dados_campo$ano)
dados_campo
str(dados_campo)

#########################

########################
## NUMERO DE CACHOS
#######################
list.files()

nc_2018<-read.table("nc_fenotipico.txt",h=T)%>%
		filter(ano == 2018)%>%
		filter(matriz %in% c(1:630))%>%
		filter(matriz %in% mat_geno[,1])		

nc_2019<-read.table("nc_fenotipico.txt",h=T)%>%
		filter(ano == 2019)%>%
 		filter(matriz %in% mat_geno[,1])

nc_2020<-read.table("nc_fenotipico.txt",h=T)%>%
		filter(ano == 2020)%>%
 		filter(matriz %in% mat_geno[,1])

nc_2021<-read.table("nc_fenotipico.txt",h=T)%>%
		filter(ano == 2021)%>%
 		filter(matriz %in% mat_geno[,1])

dados_cachos<-rbind(nc_2018,nc_2019,nc_2020,nc_2021)

dados_cachos$matriz<-as.factor(dados_cachos$matriz)
dados_cachos$ano<-as.factor(dados_cachos$ano)
dados_cachos
str(dados_cachos)

#-----------------------------
# DIAMETRO EQUATORIAL DOS FRUTOS
#-----------------------------
list.files()

dados_def<-read.table("morfo_fenotipico.txt",h=T)%>%
		filter(matriz %in% mat_geno[,1])
		
head(dados_def)

dados_def$matriz<-as.factor(dados_def$matriz)
dados_def$ano<-as.factor(dados_def$ano)
dados_def
str(dados_def)


#-----------------------------
# RENDIMENTO DE POLPA
#-----------------------------
list.files()

dados_rend<-read.table("rend_fenotipico.txt",h=T)%>%
		filter(matriz %in% mat_geno[,1])		
head(dados_rend)

dados_rend$matriz<-as.factor(dados_rend$matriz)
dados_rend$ano<-as.factor(dados_rend$ano)
dados_rend
str(dados_rend)

#------------------------------------------------
#------------------------------------------------
head(dados_campo)
head(dados_cachos)
head(dados_def)
head(dados_rend)


#------------------------------------
## PREPARANDO CONJUNTO DE DADOS
#------------------------------------

##### FENOTIPICO

cr_fen<-mean(dados_campo$cr,na.rm=T);cr_fen
def_fen<-mean(dados_def$DEF,na.rm=T);def_fen
mfc_fen<-mean(dados_campo$mfc,na.rm=T);mfc_fen
nc_fen<-mean(dados_cachos$nc,na.rm=T);nc_fen
rend_fen<-mean(dados_rend$rend,na.rm=T);rend_fen
pfp_fen<-nc_fen*mfc_fen;pfp_fen

medias_fen<-data.frame(mat="m_geral",cr=cr_fen,def=def_fen,mfc=mfc_fen,nc=nc_fen,rend=rend_fen,pfp=pfp_fen)
medias_fen

########################
# DADOS SELECIONADOS ST
########################
#CR
head(dados_campo)
selecionados.fen.01<- tibble(a1=data.frame(cr=tapply(dados_campo$cr,dados_campo$matriz,mean,na.rm=T)),
	a2=rownames(a1),
	cr.med=cbind(a2,a1))%>%
	as.data.frame()%>%
	filter(a2 %in% c("110","114","420","117","902","907"))
selecionados.fen.01<-selecionados.fen.01[,c(1,2)]	
head(selecionados.fen.01)

#NC
selecionados.fen.02<- tibble(a1=data.frame(nc=tapply(dados_cachos$nc,dados_cachos$matriz,mean,na.rm=T)),
	a2=rownames(a1),
	cr.med=cbind(a2,a1))%>%
	as.data.frame()%>%
	filter(a2 %in% c("110","114","420","117","902","907"))
selecionados.fen.02<-selecionados.fen.02[,c(1,2)]	
head(selecionados.fen.02)

#DEF
head(dados_def)
selecionados.fen.03<- tibble(a1=data.frame(def=tapply(dados_def$DEF,dados_def$matriz,mean,na.rm=T)),
	a2=rownames(a1),
	cr.med=cbind(a2,a1))%>%
	as.data.frame()%>%
	filter(a2 %in% c("110","114","420","117","902","907"))
selecionados.fen.03<-selecionados.fen.03[,c(1,2)]	
head(selecionados.fen.03)

#REND
head(dados_rend)
selecionados.fen.04<-tibble(a1=data.frame(rend=tapply(dados_rend$rend,dados_rend$matriz,mean,na.rm=T)),
	a2=rownames(a1),
	cr.med=cbind(a2,a1))%>%
	as.data.frame()%>%
	filter(a2 %in% c("110","114","420","117","902","907"))
selecionados.fen.04<-selecionados.fen.04[,c(1,2)]	
head(selecionados.fen.04)

#MFC
head(dados_campo)
selecionados.fen.05<- tibble(a1=data.frame(mfc=tapply(dados_campo$mfc,dados_campo$matriz,mean,na.rm=T)),
	a2=rownames(a1),
	cr.med=cbind(a2,a1))%>%
	as.data.frame()%>%
	filter(a2 %in% c("110","114","420","117","902","907"))
selecionados.fen.05<-selecionados.fen.05[,c(1,2)]	
head(selecionados.fen.05)

## tabela media

agr1<-merge(selecionados.fen.01,selecionados.fen.02,by="a2")
agr2<-merge(agr1,selecionados.fen.03,by="a2");agr2
agr3<-merge(agr2,selecionados.fen.04,by="a2");agr3
agr4<-merge(agr3,selecionados.fen.05,by="a2");agr4

agr4[,"pfp"]<-agr4[,3]*agr4[,6]
agr4<-as.data.frame(agr4)
colnames(agr4)<- c("mat","cr","nc","def","rend","mfc","pfp")

agr5<-data.frame(mat=agr4$mat,cr=agr4$cr,nc=agr4$nc,def=agr4$def,rend=agr4$rend,
			mfc=agr4$mfc,pfp=agr4$pfp)

rownames(dados2)
agr5$mat<-c("mat110", "mat114", "mat420", "mat117" ,"mat902", "mat907")

# media sele

media_sele_fen<-data.frame(mat="m_sele",
		cr=mean(agr5$cr,na.rm=T),
		def=mean(agr5$def,na.rm=T),
		mfc=mean(agr5$mfc,na.rm=T),
		nc=mean(agr5$nc,na.rm=T),
		rend=mean(agr5$rend,na.rm=T),
		pfp=mean(agr5$pfp,na.rm=T));media_sele_fen

fenotipico<-rbind(medias_fen,media_sele_fen,agr5)
fenotipico<-data.frame(fenotipico,dados=c("Mean Pop. Pheno","Mean Sel. Pheno",rep("Phenotypic",6)))
fenotipico

#--------------------------------------------------------------------------
#--------------------------------------------------------------------------
# GEBV's
#--------------------------------------------------------------------------
#--------------------------------------------------------------------------

#### GENOTIPICO
dados<-read.table("GEBV_MED_ST.txt",h=T);head(dados)
cr<-mean(dados$CR,na.rm=T);cr
def<-mean(dados$DEF,na.rm=T);def
mfc<-mean(dados$MFC,na.rm=T);mfc
nc<-mean(dados$NC,na.rm=T);nc
rend<-mean(dados$REND,na.rm=T);rend
pfp<-mean(dados$NC*dados$MFC);pfp

medias<-data.frame(mat="m_geral",cr=cr,def=def,mfc=mfc,nc=nc,rend=rend,pfp=pfp)
medias

sele_st<-dados%>%
		filter(MAT %in% c("matriz110","matriz114","matriz420","matriz117",
						"matriz902","matriz907"))
sele_st$PFP<-sele_st$MFC*sele_st$NC

media_sele<-data.frame(
		mat="m_sele",
		cr=mean(sele_st$CR,na.rm=T),
		def=mean(sele_st$DEF,na.rm=T),
		mfc=mean(sele_st$MFC,na.rm=T),
		nc=mean(sele_st$NC,na.rm=T),
		rend=mean(sele_st$REND,na.rm=T),
		pfp=mean(sele_st$PFP,na.rm=T));media_sele
colnames(sele_st)<-c("mat","cr","mfc","nc","rend","def","pfp")

genotipico<-rbind(medias,media_sele,sele_st);genotipico
genotipico<-data.frame(genotipico,dados=c("Mean Pop. Geno","Mean Sel. Geno",rep("Genotypic",6)));genotipico

dados2<-rbind(fenotipico,genotipico);dados2

library(RColorBrewer)
brewer.pal(9,name="Greens")
brewer.pal(9,name="Oranges")
brewer.pal(9,name="Purples")

head(dados2)

dados2$mat<-c("P.G.","S.I.","UFES.A.RN.390","UFES.A.RN.386","UFES.A.RN.080",
		"UFES.A.RN.383", "UFES.S.RN.098","UFES.S.RN.093")
dados2
#######################################################################
##---------------------------------------------------------------------
## GRAFICOS DE BARRA
##---------------------------------------------------------------------
#######################################################################
library(ggplot2)

#######
# CR
#######
ds_cr<- fenotipico$cr[2]-fenotipico$cr[1]
h2_cr<- 0.3425
m_esperada<-fenotipico$cr[1]+(0.5*h2_cr*ds_cr);m_esperada


CR <- ggplot(dados2, aes(x = mat, y =cr, label =dados))+
	 geom_bar(stat='identity', aes(fill=dados), width=.8,position = "dodge")+
	scale_fill_manual(values = 
		c("#4292C6","#FD8D3C","#F16913", "#FD8D3C","#F16913","#74C476"))+
#  scale_fill_manual(name="", 
#                    labels = c("Selected families", "Below Average"), 
#                    values = c("above"="#228B22", "below"="#B22222")) +
#  geom_hline(yintercept = m_esperada, 
#		linetype="dashed", size=.5,  color ="#00441B") + 
#	annotate("text", x = 8, y = m_esperada+ 8, color = "black", 
#		size=3.5,label = "Expected Average \n 62.41 ", family="serif")+		
	annotate("text", x = 0.8, y = m_esperada/2, color = "black", 
		size=3.5,label = "Genotypic Average 60.63", family="serif")+
	annotate("text", x = 1.2, y = m_esperada/2, color = "black", 
		size=3.5,label = "Phenotypic Average 61.25", family="serif")+
	annotate("text", x = 1.8, y = m_esperada/2, color = "black", 
		size=3.5,label = "Genotypic Average 64.25", family="serif")+
	annotate("text", x = 2.2, y = m_esperada/2, color = "black", 
		size=3.5,label = "Phenotypic Average 68.33", family="serif")+
	annotate("text", x = 2.8, y = m_esperada/2, color = "black", 
		size=3.5,label = "Genotypic Average 67.60", family="serif")+
	annotate("text", x = 3.2, y = m_esperada/2, color = "black", 
		size=3.5,label = "Phenotypic Average 76.00", family="serif")+
	annotate("text", x = 3.8, y = m_esperada/2, color = "black", 
		size=3.5,label = "Genotypic Average 61.48", family="serif")+
	annotate("text", x = 4.2, y = m_esperada/2, color = "black", 
		size=3.5,label = "Phenotypic Average 62.00", family="serif")+
	annotate("text", x = 4.8, y = m_esperada/2, color = "black", 
		size=3.5,label = "Genotypic Average 63", family="serif")+
	annotate("text", x = 5.2, y = m_esperada/2, color = "black", 
		size=3.5,label = "Phenotypic Average 74.00", family="serif")+
	annotate("text", x = 5.8, y = m_esperada/2, color = "black", 
		size=3.5,label = "Genotypic Average 65.13", family="serif")+
	annotate("text", x = 6.2, y = m_esperada/2, color = "black", 
		size=3.5,label = "Phenotypic Average 66.17", family="serif")+
	annotate("text", x = 6.8, y = m_esperada/2, color = "black", 
		size=3.5,label = "Genotypic Average 62.20", family="serif")+
	annotate("text", x = 7.2, y = m_esperada/2, color = "black", 
		size=3.5,label = "Phenotypic Average 57.43", family="serif")+
	annotate("text", x = 7.8, y = m_esperada/2, color = "black", 
		size=3.5,label = "Genotypic Average 66.09", family="serif")+
	annotate("text", x = 8.2, y = m_esperada/2, color = "black", 
		size=3.5,label = "Phenotypic Average 74.40", family="serif")+
  labs(subtitle=NULL) +
  theme(legend.position="none")+
  coord_flip() + 
  xlab(NULL) + ylab(expression("Rachis length (cm) (CR)"))+ 
  theme(text=element_text(family="serif"),
		axis.text = element_text(size = 12),
		axis.title = element_text(size = 12))
CR
ggsave("MT_CR.tiff",width = 15, height =15,units = "cm",dpi = 300,pointsize=12)

head(dados2)
#################################
# DEF
#################################
ds_def<- fenotipico$def[2]-fenotipico$def[1];ds_def
h2_def<- 0.4223
m_esperada<-medias$def+(0.5*h2_def*ds_def);m_esperada
 
DEF <- ggplot(dados2, aes(x = mat, y =def, label =dados))+
	 geom_bar(stat='identity', aes(fill=dados), width=.8,position = "dodge")+
	scale_fill_manual(values = 
		c("#4292C6","#FD8D3C","#F16913", "#FD8D3C","#F16913","#74C476"))+
#  scale_fill_manual(name="", 
#                    labels = c("Selected families", "Below Average"), 
#                    values = c("above"="#228B22", "below"="#B22222")) +
#  geom_hline(yintercept = m_esperada, 
#		linetype="dashed", size=.5,  color ="#00441B") + 
#	annotate("text", x = 8, y = m_esperada+ 2.3, color = "black", 
#		size=3.5,label = "Expected Average \n 13.18 ", family="serif")+ # \n para saltar linha		
	annotate("text", x = 1.2, y = m_esperada/2, color = "black", 
		size=3.5,label = "Phenotypic Average  13.46", family="serif")+
	annotate("text", x = 2.2, y = m_esperada/2, color = "black", 
		size=3.5,label = "Phenotypic Average 12.46", family="serif")+
	annotate("text", x = 3.2, y = m_esperada/2, color = "black", 
		size=3.5,label = "Phenotypic Average 13.38", family="serif")+#080
	annotate("text", x = 4.2, y = m_esperada/2, color = "black", 
		size=3.5,label = "Phenotypic Average 12.55", family="serif")+ #383
	annotate("text", x = 5.2, y = m_esperada/2, color = "black", 
		size=3.5,label = "Phenotypic Average 11.54", family="serif")+ #386
	annotate("text", x = 6.2, y = m_esperada/2, color = "black", 
		size=3.5,label = "Phenotypic Average 12.85", family="serif")+ #390
	annotate("text", x = 7.2, y = m_esperada/2, color = "black", 
		size=3.5,label = "Phenotypic Average 13.50", family="serif")+ #093
	annotate("text", x = 8.2, y = m_esperada/2, color = "black", 
		size=3.5,label = "Phenotypic Average 12.92", family="serif")+ #098
	annotate("text", x = 0.8, y = m_esperada/2, color = "black", 
		size=3.5,label = "Genotypic Average 13.67", family="serif")+ #PG
	annotate("text", x = 1.8, y = m_esperada/2, color = "black", 
		size=3.5,label = "Genotypic Average 13.20", family="serif")+ # SI
	annotate("text", x = 2.8, y = m_esperada/2, color = "black", 
		size=3.5,label = "Genotypic Average 13.48", family="serif")+ # 080
	annotate("text", x = 3.8, y = m_esperada/2, color = "black", 
		size=3.5,label = "Genotypic Average 12.92", family="serif")+ #383
	annotate("text", x = 4.8, y = m_esperada/2, color = "black", 
		size=3.5,label = "Genotypic Average 12.64", family="serif")+ #386
	annotate("text", x = 5.8, y = m_esperada/2, color = "black", 
		size=3.5,label = "Genotypic Average 13.20", family="serif")+ #390
	annotate("text", x = 6.8, y = m_esperada/2, color = "black", 
		size=3.5,label = "Genotypic Average 13.71", family="serif")+ #093
	annotate("text", x = 7.8, y = m_esperada/2, color = "black", 
		size=3.5,label = "Genotypic Average 13.26", family="serif")+ #098
  labs(subtitle=NULL) +
  theme(legend.position="none")+
  coord_flip() + 
  xlab(NULL) + ylab(expression("Equatorial Diameter of the Fruit (mm) (EDF)"))+ 
  theme(text=element_text(family="serif"),
		axis.text = element_text(size = 12),
		axis.title = element_text(size = 12))+
	scale_y_continuous(limits=c(0,15))
DEF
ggsave("MT_DEF.tiff",width = 15, height =15,units = "cm",dpi = 300,pointsize=12)


head(dados2)

#################################
# MFC
#################################
ds_mfc<- fenotipico$mfc[2]-fenotipico$mfc[1];ds_mfc
h2_mfc<- 0.28779
m_esperada<-fenotipico$mfc[1]+(0.5*h2_mfc*ds_mfc);m_esperada
 
MFC <- ggplot(dados2, aes(x = mat, y =mfc, label =dados))+
	 geom_bar(stat='identity', aes(fill=dados), width=.8,position = "dodge")+
	scale_fill_manual(values = 
		c("#4292C6","#FD8D3C","#F16913", "#FD8D3C","#F16913","#74C476"))+
#  scale_fill_manual(name="", 
#                    labels = c("Selected families", "Below Average"), 
#                    values = c("above"="#228B22", "below"="#B22222")) +
#  geom_hline(yintercept = m_esperada, 
#		linetype="dashed", size=.5,  color ="#00441B") + 
#	annotate("text", x = 8, y = m_esperada+ 1.5, color = "black", 
#		size=3.5,label = "Expected Average \n 3.47 ", family="serif")+ # \n para saltar linha		
	annotate("text", x = 1.2, y = m_esperada/2, color = "black", 
		size=3.5,label = "Phenotypic Average  3.33", family="serif")+
	annotate("text", x = 2.2, y = m_esperada/2, color = "black", 
		size=3.5,label = "Phenotypic Average 5.03", family="serif")+
	annotate("text", x = 3.2, y = m_esperada/2, color = "black", 
		size=3.5,label = "Phenotypic Average 4.70", family="serif")+
	annotate("text", x = 4.2, y = m_esperada/2, color = "black", 
		size=3.5,label = "Phenotypic Average 4.63", family="serif")+
	annotate("text", x = 5.2, y = m_esperada/2, color = "black", 
		size=3.5,label = "Phenotypic Average 4.73", family="serif")+
	annotate("text", x = 6.2, y = m_esperada/2, color = "black", 
		size=3.5,label = "Phenotypic Average 6.07", family="serif")+
	annotate("text", x = 7.2, y = m_esperada/2, color = "black", 
		size=3.5,label = "Phenotypic Average 5.07", family="serif")+
	annotate("text", x = 8.2, y = m_esperada/2, color = "black", 
		size=3.5,label = "Phenotypic Average 5.00", family="serif")+
	annotate("text", x = 0.8, y = m_esperada/2, color = "black", 
		size=3.5,label = "Genotypic Average 3.36", family="serif")+
	annotate("text", x = 1.8, y = m_esperada/2, color = "black", 
		size=3.5,label = "Genotypic Average 4.05", family="serif")+
	annotate("text", x = 2.8, y = m_esperada/2, color = "black", 
		size=3.5,label = "Genotypic Average 4.09", family="serif")+
	annotate("text", x = 3.8, y = m_esperada/2, color = "black", 
		size=3.5,label = "Genotypic Average 3.68", family="serif")+
	annotate("text", x = 4.8, y = m_esperada/2, color = "black", 
		size=3.5,label = "Genotypic Average 4.20", family="serif")+
	annotate("text", x = 5.8, y = m_esperada/2, color = "black", 
		size=3.5,label = "Genotypic Average 4.38", family="serif")+
	annotate("text", x = 6.8, y = m_esperada/2, color = "black", 
		size=3.5,label = "Genotypic Average 4.22", family="serif")+
	annotate("text", x = 7.8, y = m_esperada/2, color = "black", 
		size=3.5,label = "Genotypic Average 3.71", family="serif")+
  labs(subtitle=NULL) +
  theme(legend.position="none")+
  coord_flip() + 
  xlab(NULL) + ylab(expression("Mass of Fruits per Bunch (kg) (MFB)"))+ 
  theme(text=element_text(family="serif"),
		axis.text = element_text(size = 12),
		axis.title = element_text(size = 12))+
	scale_y_continuous(limits=c(0,6.1))
MFC
ggsave("MT_MFC.tiff",width = 15, height =15,units = "cm",dpi = 300,pointsize=12)

head(dados2)


#################################
# NC
#################################
ds_nc<-  fenotipico$nc[2]- fenotipico$nc[1];ds_nc
h2_nc<- 0.2568
m_esperada<- fenotipico$nc[1]+(0.5*h2_nc*ds_nc);m_esperada

NC <- ggplot(dados2, aes(x = mat, y =nc, label =dados))+
	 geom_bar(stat='identity', aes(fill=dados), width=.8,position = "dodge")+
	scale_fill_manual(values = 
		c("#4292C6","#FD8D3C","#F16913", "#FD8D3C","#F16913","#74C476"))+
#  scale_fill_manual(name="", 
#                    labels = c("Selected families", "Below Average"), 
#                    values = c("above"="#228B22", "below"="#B22222")) +
#  geom_hline(yintercept = m_esperada, 
#		linetype="dashed", size=.5,  color ="#00441B") + 
#	annotate("text", x = 8, y = m_esperada+ 2.5, color = "black", 
#		size=3.5,label = "Expected Average \n 3.31 ", family="serif")+ # \n para saltar linha		
	annotate("text", x = 0.8, y = m_esperada/2, color = "black", 
		size=3.5,label = "Genotypic Average 2.94", family="serif")+
	annotate("text", x = 1.8, y = m_esperada/2, color = "black", 
		size=3.5,label = "Genotypic Average 3.35", family="serif")+
	annotate("text", x = 2.8, y = m_esperada/2, color = "black", 
		size=3.5,label = "Genotypic Average 3.10", family="serif")+
	annotate("text", x = 3.8, y = m_esperada/2, color = "black", 
		size=3.5,label = "Genotypic Average 3.53", family="serif")+
	annotate("text", x = 4.8, y = m_esperada/2, color = "black", 
		size=3.5,label = "Genotypic Average 3.53", family="serif")+
	annotate("text", x = 5.8, y = m_esperada/2, color = "black", 
		size=3.5,label = "Genotypic Average 3.49", family="serif")+
	annotate("text", x = 6.8, y = m_esperada/2, color = "black", 
		size=3.5,label = "Genotypic Average 3.43", family="serif")+
	annotate("text", x = 7.8, y = m_esperada/2, color = "black", 
		size=3.5,label = "Genotypic Average 3.03", family="serif")+
	annotate("text", x = 1.2, y = m_esperada/2, color = "black", 
		size=3.5,label = "Phenotypic Average  3.18", family="serif")+
	annotate("text", x = 2.2, y = m_esperada/2, color = "black", 
		size=3.5,label = "Phenotypic Average 4.17", family="serif")+
	annotate("text", x = 3.2, y = m_esperada/2, color = "black", 
		size=3.5,label = "Phenotypic Average 3.50", family="serif")+
	annotate("text", x = 4.2, y = m_esperada/2, color = "black", 
		size=3.5,label = "Phenotypic Average 5.00", family="serif")+
	annotate("text", x = 5.2, y = m_esperada/2, color = "black", 
		size=3.5,label = "Phenotypic Average 4.75", family="serif")+
	annotate("text", x = 6.2, y = m_esperada/2, color = "black", 
		size=3.5,label = "Phenotypic Average 4.75", family="serif")+
	annotate("text", x = 7.2, y = m_esperada/2, color = "black", 
		size=3.5,label = "Phenotypic Average 3.67", family="serif")+
	annotate("text", x = 8.2, y = m_esperada/2, color = "black", 
		size=3.5,label = "Phenotypic Average 3.33", family="serif")+
  labs(subtitle=NULL) +
  theme(legend.position="none")+
  coord_flip() + 
  xlab(NULL) + ylab(expression("Number of Bunches per Plant (NB)"))+ 
  theme(text=element_text(family="serif"),
		axis.text = element_text(size = 12),
		axis.title = element_text(size = 12))+
	scale_y_continuous(limits=c(0,5.1))
NC

ggsave("MT_NC.tiff",width = 15, height =15,units = "cm",dpi = 300,pointsize=12)


#################################
# REND
#################################
ds_rend<- fenotipico$rend[2]-fenotipico$rend[1];ds_rend
h2_rend<- 0.4332
m_esperada<-fenotipico$rend[1]+(0.5*h2_rend*ds_rend);m_esperada

REND <- ggplot(dados2, aes(x = mat, y =rend, label =dados))+
	 geom_bar(stat='identity', aes(fill=dados), width=.8,position = "dodge")+
	scale_fill_manual(values = 
		c("#4292C6","#FD8D3C","#F16913", "#FD8D3C","#F16913","#74C476"))+
#  scale_fill_manual(name="", 
#                    labels = c("Selected families", "Below Average"), 
#                    values = c("above"="#228B22", "below"="#B22222")) +
#  geom_hline(yintercept = m_esperada, 
#		linetype="dashed", size=.5,  color ="#00441B") + 
#	annotate("text", x = 8, y = m_esperada+ 13, color = "black", 
#		size=3.5,label = "Expected Average \n 33.95 ", family="serif")+ # \n para saltar linha		
	annotate("text", x = 1.2, y = m_esperada/2, color = "black", 
		size=3.5,label = "Phenotypic Average  32.70", family="serif")+
	annotate("text", x = 2.2, y = m_esperada/2, color = "black", 
		size=3.5,label = "Phenotypic Average 37.79", family="serif")+
	annotate("text", x = 3.2, y = m_esperada/2, color = "black", 
		size=3.5,label = "Phenotypic Average 36.52", family="serif")+
	annotate("text", x = 4.2, y = m_esperada/2, color = "black", 
		size=3.5,label = "Phenotypic Average 43.26", family="serif")+
	annotate("text", x = 5.2, y = m_esperada/2, color = "black", 
		size=3.5,label = "Phenotypic Average 33.03", family="serif")+
	annotate("text", x = 6.2, y = m_esperada/2, color = "black", 
		size=3.5,label = "Phenotypic Average 38.91", family="serif")+
	annotate("text", x = 7.2, y = m_esperada/2, color = "black", 
		size=3.5,label = "Phenotypic Average 37.60", family="serif")+
	annotate("text", x = 8.2, y = m_esperada/2, color = "black", 
		size=3.5,label = "Phenotypic Average 37.42", family="serif")+
	annotate("text", x = 0.8, y = m_esperada/2, color = "black", 
		size=3.5,label = "Genotypic Average 31.63", family="serif")+
	annotate("text", x = 1.8, y = m_esperada/2, color = "black", 
		size=3.5,label = "Genotypic Average 36.72", family="serif")+
	annotate("text", x = 2.8, y = m_esperada/2, color = "black", 
		size=3.5,label = "Genotypic Average 35.21", family="serif")+
	annotate("text", x = 3.8, y = m_esperada/2, color = "black", 
		size=3.5,label = "Genotypic Average 41.01", family="serif")+
	annotate("text", x = 4.8, y = m_esperada/2, color = "black", 
		size=3.5,label = "Genotypic Average 32.94", family="serif")+
	annotate("text", x = 5.8, y = m_esperada/2, color = "black", 
		size=3.5,label = "Genotypic Average 37.40", family="serif")+
	annotate("text", x = 6.8, y = m_esperada/2, color = "black", 
		size=3.5,label = "Genotypic Average 37.49", family="serif")+
	annotate("text", x = 7.8, y = m_esperada/2, color = "black", 
		size=3.5,label = "Genotypic Average 36.24", family="serif")+
  labs(subtitle=NULL) +
  theme(legend.position="none")+
  coord_flip() + 
  xlab(NULL) + ylab(expression("Pulp Yield (%) (PY)"))+ 
  theme(text=element_text(family="serif"),
		axis.text = element_text(size = 12),
		axis.title = element_text(size = 12))+
	scale_y_continuous(limits=c(0,45))
REND

ggsave("MT_REND.tiff",width = 15, height =15,units = "cm",dpi = 300,pointsize=12)

head(dados2)

#################################
# PFP
#################################
#  m_esperada_PFP=m_esperada_MFC*m_esperada_NC
m_esperada<- 3.31*3.47


PFP <- ggplot(dados2, aes(x = mat, y =pfp, label =dados))+
	 geom_bar(stat='identity', aes(fill=dados), width=.8,position = "dodge")+
	scale_fill_manual(values = 
		c("#4292C6","#FD8D3C","#F16913", "#FD8D3C","#F16913","#74C476"))+
#  scale_fill_manual(name="", 
#                    labels = c("Selected families", "Below Average"), 
#                    values = c("above"="#228B22", "below"="#B22222")) +
#  geom_hline(yintercept = m_esperada, 
#		linetype="dashed", size=.5,  color ="#00441B") + 
#	annotate("text", x = 8, y = 25, color = "black", 
#		size=3.5,label = "Expected Average \n  11.49 ", family="serif")+ # \n para saltar linha		
	annotate("text", x = 1.2, y = m_esperada/2, color = "black", 
		size=3.5,label = "Phenotypic Average  10.60", family="serif")+
	annotate("text", x = 2.2, y = m_esperada/2, color = "black", 
		size=3.5,label = "Phenotypic Average 21.03", family="serif")+
	annotate("text", x = 3.2, y = m_esperada/2, color = "black", 
		size=3.5,label = "Phenotypic Average 16.45", family="serif")+
	annotate("text", x = 4.2, y = m_esperada/2, color = "black", 
		size=3.5,label = "Phenotypic Average 23.17", family="serif")+
	annotate("text", x = 5.2, y = m_esperada/2, color = "black", 
		size=3.5,label = "Phenotypic Average 22.48", family="serif")+
	annotate("text", x = 6.2, y = m_esperada/2, color = "black", 
		size=3.5,label = "Phenotypic Average 28.82", family="serif")+
	annotate("text", x = 7.2, y = m_esperada/2, color = "black", 
		size=3.5,label = "Phenotypic Average 18.60", family="serif")+
	annotate("text", x = 8.2, y = m_esperada/2, color = "black", 
		size=3.5,label = "Phenotypic Average 16.67", family="serif")+
	annotate("text", x = 0.8, y = m_esperada/2, color = "black", 
		size=3.5,label = "Genotypic Average 9.89", family="serif")+
	annotate("text", x = 1.8, y = m_esperada/2, color = "black", 
		size=3.5,label = "Genotypic Average 13.60", family="serif")+
	annotate("text", x = 2.8, y = m_esperada/2, color = "black", 
		size=3.5,label = "Genotypic Average 12.67", family="serif")+
	annotate("text", x = 3.8, y = m_esperada/2, color = "black", 
		size=3.5,label = "Genotypic Average 12.99", family="serif")+
	annotate("text", x = 4.8, y = m_esperada/2, color = "black", 
		size=3.5,label = "Genotypic Average 14.83", family="serif")+
	annotate("text", x = 5.8, y = m_esperada/2, color = "black", 
		size=3.5,label = "Genotypic Average 15.31", family="serif")+
	annotate("text", x = 6.8, y = m_esperada/2, color = "black", 
		size=3.5,label = "Genotypic Average 14.48", family="serif")+
	annotate("text", x = 7.8, y = m_esperada/2, color = "black", 
		size=3.5,label = "Genotypic Average 11.23", family="serif")+
  labs(subtitle=NULL) +
  theme(legend.position="none")+
  coord_flip() + 
  xlab(NULL) + ylab(expression("Fruit Production per Plant (kg) (FPP)"))+ 
  theme(text=element_text(family="serif"),
		axis.text = element_text(size = 12),
		axis.title = element_text(size = 12))+
	scale_y_continuous(limits=c(0,30))
PFP

ggsave("MT_PFP.tiff",width = 15, height =15,units = "cm",dpi = 300,pointsize=12)


library(ggpubr)
ggarrange(NC,MFC,PFP,CR,REND,DEF, ncol=2, nrow=3, 
	common.legend = F, legend=NULL)

ggsave("MT_AGRUPADOS.tiff",width = 27, height = 29, units = "cm",dpi = 300)
ggsave("MT_AGRUPADOS.pdf",width = 27, height = 29, units = "cm",dpi = 300)


##########################################################################################################################################################3
## ANALISE DE CORRELACAO 
##########################################################################################################################################################3

#########################################################
# CORRELAÇÃO GENETICA 
#########################################################
#---------------------------------------------------------------------
library(corrplot)
library(RColorBrewer)
#---------------------------------------------------------------------

dados<-read.table("03_CORRELACAO_MT.txt" ,h=T);head(dados)

colnames(dados)<-c("NB","RL","MFB","EDF","PY")
rownames(dados)<-c("NB","RL","MFB","EDF","PY")
matcot<-as.matrix(dados)
class(matcot)

a1<-c("#08306B","#08519C" ,"#2171B5","#4292C6","#6BAED6","#9ECAE1","#C6DBEF","#DEEBF7","#F7FBFF")
b<-brewer.pal(9,name="Greens")
cores<-c(a1,b)

tiff("COR_Genetica_MT.tiff",width = 15, height = 15, units = "cm", pointsize = 12,
    bg = "white", res = 300, restoreConsole = TRUE)
corrplot(matcot, method="pie", tl.cex=1.5, p.mat =NULL, insig = "label_sig", #p.mat = res3$p
	sig.level = c(.001, .01, .05), pch.cex = 1.5, col = cores, diag=FALSE, tl.pos = "d", cl.pos = "r")
corrplot(matcot, add = TRUE, type = "lower", method = "number", order = "original",
	diag = FALSE, tl.pos = "d", cl.pos = "n", col = "black", number.cex = 1.5)
dev.off()

# CORRELAÇAO FENOTIPICA

#dados01<-read.table("medias_global.txt",h=T);head(dados1)
#colnames(dados01)<-c("mat","CR","DEF","MFC","NC","REND")
#dados1<-dados01[,-1]
#matcot2<-cor(dados1, use="pairwise.complete.obs")

dados1<-read.table("03_CORRELACAO_FENOTIPICA.txt",h=T);head(dados1)
colnames(dados1)<-c("NB","RL","MFB","EDF","PY")
rownames(dados1)<-c("NB","RL","MFB","EDF","PY")
matcot2<-as.matrix(dados1)
class(matcot2)

# DIAGONAL SUPERIOR COR GENETICA 
# DIAGONAL INFERIOR COR FENOTIPICA

tiff("COR_Genetica_sup_feno_inf_MT_2.tiff",width = 15, height = 15, units = "cm", pointsize = 12,
    bg = "white", res = 300, restoreConsole = TRUE)
corrplot(matcot, method="pie", tl.cex=1.5, 
	p.mat =NULL, insig = "label_sig", addCoef.col = 'black',
	sig.level = c(.001, .01, .05), pch.cex = 1.5, col = cores, diag=FALSE, tl.pos = "d", cl.pos = "r")
corrplot(matcot2,add=TRUE,  type = "lower",method="pie", tl.cex=1.5, 
	p.mat =NULL, insig = NULL, addCoef.col = 'black',
	sig.level = c(.001, .01, .05), pch.cex = 1.5, col = cores, 
	diag=FALSE, tl.pos = "d", cl.pos = "n")
dev.off()


 
